# Supplementary material for: Genome-Wide Association Analysis of Stable Stripe Rust Resistance Loci in a Chinese Wheat Landrace Panel Using the 660K SNP Array
Source: Front Plant Sci. 2021 Dec 22;12:783830. doi: 10.3389/fpls.2021.783830 (PMC8728361; doi:10.3389/fpls.2021.783830)
Supplement: Supplementary Table 1 — The information of the 271 Chinese wheat landraces (note: 13 accessions showing stable resistance are marked in bold green). [file Table_1.XLSX]

## Sheet: Table S1
Table S1. The information of the 271 Chinese wheat landraces (Note: 13 accessions showing stable resistance are marked in bold green)
Accession name	660K_SNP_NO.	AS_NO	Original province	Chinese wheat productionzonea	Subpopulationb	16CZ_DSc	16MY_DS	17CZ_DS	18CZ_DS	BLUE_DS	16CZ_AUDPCd	16MY_AUDPC	17CZ_AUDPC	18CZ_AUDPC	BLUE_AUDPC	16CZ_ITe	16MY_IT	17CZ_IT	18CZ_IT	BLUE_IT	CYR32_IT	CYR34_IT
Dabaimai	S225	AS661094	Shanxi	I	Sub-1	*	5	11	24	13.3333	*	0.525	1.26	1.4	1.06167	2	3	3	7	3.75	7	9
Zhuganqing	S18	AS661103	Shanxi	I	Sub-1	100	10	1	3	28.5	4.9	0.875	0.1225	0.105	1.50063	9	5	2	3	4.75	2	7
Cantiaomai	S53	AS661850	Shaanxi	I	Sub-1	10	5	3	56	18.5	0.7	0.7	0.35	4.9	1.6625	5	5	2	9	5.25	9	7
Baipibai	S242	AS661024	Hebei	I	Sub-1	100	60	88	36	71	5.075	5.6	9.38	2.59	5.66125	9	7	9	9	8.5	9	7
Baimangmai	S186	AS661006	Beijing	I	Sub-1	100	40	80	28	62	4.2	4.55	5.215	2.485	4.1125	9	7	9	7	8	7	9
Baixiaomai	S199	AS661005	Beijing	I	Sub-1	60	20	10	48	34.5	2.45	2.45	1.26	2.135	2.07375	7	7	3	7	6	7	7
Daqitou	S226	AS661054	Hebei	I	Sub-1	*	20	44	52	38.6667	*	5.075	2.975	2.345	3.465	7	7	5	9	7	7	7
Baike	S220	AS661035	Hebei	I	Sub-1	60	20	21	50	37.75	2.45	2.275	1.75	2.345	2.205	7	7	3	7	6	7	9
Baihulutou	S224	AS661018	Tianjin	I	Sub-1	80	40	100	64	71	3.5	1.925	7.735	2.975	4.03375	7	7	9	9	8	7	9
Baimanghong	S146	AS661104	Shanxi	I	Sub-1	80	40	11	72	50.75	3.5	2.275	0.98	4.34	2.77375	9	7	3	9	7	7	7
Henanbai	S253	AS661012	Beijing	I	Sub-1	60	20	21	48	37.25	2.45	1.225	3.045	2.45	2.2925	7	7	3	7	6	7	9
Erguangtou	S195	AS661046	Hebei	I	Sub-1	*	5	58	24	29	*	0.175	3.92	1.155	1.75	9	3	7	5	6	7	7
Tumai	S168	AS661009	Beijing	I	Sub-1	100	40	100	68	77	5.075	3.5	9.275	5.53	5.845	9	7	9	9	8.5	9	7
Hongmangbai	S188	AS661017	Tianjin	I	Sub-1	100	20	16	24	40	4.2	1.225	1.155	1.19	1.9425	9	7	3	7	6.5	7	7
Zijingbai	S212	AS661039	Hebei	I	Sub-1	60	40	46	46	48	3.5	3.15	4.165	2.24	3.26375	7	7	5	7	6.5	7	9
Xiaozhihongmai	S145	AS661289	Liaoning	I	Sub-1	80	60	42	10	48	5.95	3.15	2.905	0.49	3.12375	7	7	5	7	6.5	7	7
Daqingmang	S98	AS661016	Tianjin	I	Sub-1	80	60	100	64	76	5.775	3.15	7.665	3.045	4.90875	9	7	9	9	8.5	7	9
Baishanmai	S175	AS661116	Shanxi	I	Sub-1	100	80	96	24	75	6.65	9.1	10.08	1.12	6.7375	9	9	9	7	8.5	9	9
Nv'Erhong	S107	AS661251	Shaanxi	I	Sub-1	100	80	72	35	71.75	8.4	7	7.42	2.24	6.265	9	9	7	7	8	7	9
Xiaoqingmang	S132	AS661337	Gansu	I	Sub-1	5	5	1	34	11.25	0.525	0.7	0.105	1.645	0.74375	3	3	2	7	3.75	2	7
Xiaomangmai	S219	AS661097	Shanxi	I	Sub-1	80	60	68	80	72	3.5	5.25	6.3	4.655	4.92625	9	7	7	9	8	7	9
Tutoubai	S74	AS661056	Hebei	I	Sub-1	100	60	32	52	61	6.3	3.85	1.855	3.605	3.9025	9	7	5	7	7	9	9
Xinjinyoumang	S35	AS661287	Liaoning	I	Sub-1	80	20	44	27	42.75	3.15	2.45	2.03	1.225	2.21375	7	7	7	7	7	7	7
Shihuiyaohuomai	S280	AS661243	Shaanxi	I	Sub-1	*	80	100	76	85.3333	*	4.2	7.77	5.04	5.67	9	7	9	9	8.5	7	7
Youmangshangeda	S171	AS661112	Shanxi	I	Sub-1	80	60	80	26.8	61.7	6.3	7.7	10.5	1.988	6.622	9	7	9	7	8	7	7
Dabaimang	S83	AS661065	Hebei	I	Sub-1	80	60	100	72	78	3.5	3.675	7.595	4.095	4.71625	7	7	9	9	8	9	9
Baixianmang	S86	AS661110	Shanxi	I	Sub-1	80	5	88	14	46.75	5.775	0.7	6.335	1.505	3.57875	7	7	9	7	7.5	7	9
Laobaitiaozi	S75	AS661259	Shaanxi	I	Sub-1	80	60	84	15	59.75	7.7	7.7	11.34	0.875	6.90375	9	7	9	7	8	9	9
Baijiantiao	S54	AS661824	Shaanxi	I	Sub-1	100	20	100	8	57	9.8	4.9	10.36	0.63	6.4225	9	7	9	7	8	9	9
Chunqiumaizi	S228	AS661066	Hebei	I	Sub-1	80	60	100	32	68	3.5	3.15	8.96	2.94	4.6375	7	7	9	7	7.5	9	9
Baiqimai	S153	AS661335	Gansu	I	Sub-1	80	40	100	10	57.5	3.5	4.9	9.555	1.995	4.9875	7	7	9	7	7.5	7	9
Gouweibabaimai	S254	AS661256	Shaanxi	II	Sub-1	*	0	0	0	0	*	0	0	0	0	0	2	2	0	1	7	7
Lingbao925	S214	AS661209	Henan	II	Sub-1	60	*	32	80	57.3333	2.8	*	3.115	5.495	3.80333	7	*	5	9	7	9	9
Dakoumai	S180	AS661183	Henan	II	Sub-1	40	80	13	40	43.25	2.975	7	1.33	2.065	3.3425	7	7	3	7	6	7	7
Dalihong	S48	AS661217	Henan	II	Sub-1	5	0	62	13	20	1.05	0.525	5.005	0.735	1.82875	3	2	7	5	4.25	7	9
Xiaozihong	S4	AS661234	Henan	II	Sub-1	0	5	3	68	19	0	0.525	0.245	2.94	0.9275	2	3	3	9	4.25	7	5
Kumai	S7	AS661191	Henan	II	Sub-1	*	0	0	15	5	*	0	0.385	1.12	0.501667	3	2	2	5	3	9	9
Xiaohongmang	S58	AS662012	Jiangsu	II	Sub-1	80	40	100	72	73	4.2	3.5	8.68	4.795	5.29375	7	7	9	7	7.5	7	9
Xiaolihong	S64	AS661440	Jiangsu	II	Sub-1	5	5	5	12	6.75	0.175	0.525	0.455	0.49	0.41125	2	3	2	5	3	7	5
Baikangyangmai	S33	AS661149	Shangdong	II	Sub-1	60	5	8	5	19.5	2.8	1.225	0.875	0.84	1.435	7	5	5	7	6	9	9
Bailanmai	S65	AS661814	Shaanxi	II	Sub-1	60	20	5	52	34.25	2.975	2.8	0.91	4.655	2.835	7	7	2	7	5.75	7	7
Piaoxiao	S209	AS661163	Shangdong	II	Sub-1	*	20	52	62	44.6667	*	1.05	3.85	4.865	3.255	9	7	9	9	8.5	7	9
Guchengxiaomai	S194	AS661074	Hebei	II	Sub-1	80	40	80	96	74	8.575	7	6.79	7.21	7.39375	9	7	9	9	8.5	7	9
Baimangmai	S203	AS661073	Hebei	II	Sub-1	60	80	22	56	54.5	2.975	7.35	2.765	2.905	3.99875	7	7	5	7	6.5	7	9
Hongmangbai	S208	AS661071	Hebei	II	Sub-1	60	20	36	64	45	2.8	1.225	2.695	3.29	2.5025	7	7	7	7	7	9	9
Gaochan1Hao	S210	AS661075	Hebei	II	Sub-1	60	20	7	96	45.75	2.8	1.225	0.665	7.245	2.98375	7	7	7	9	7.5	7	7
Liulengmai	S227	AS661042	Hebei	II	Sub-1	100	60	80	100	85	7.875	4.9	6.895	7.7	6.8425	9	7	9	9	8.5	0	9
Baihulutou	S216	AS661080	Hebei	II	Sub-1	100	80	80	100	90	6.65	10.5	9.1	9.17	8.855	9	7	9	9	8.5	7	9
Dabailing	S211	AS661038	Hebei	II	Sub-1	100	40	80	100	80	7.875	7	8.19	10.01	8.26875	9	7	9	9	8.5	7	9
Dabaimai	S231	AS661037	Hebei	II	Sub-1	100	60	84	100	86	4.9	4.2	6.37	9.73	6.3	9	7	7	9	8	7	9
Baikebai	S285	AS661079	Hebei	II	Sub-1	100	60	100	100	90	7.875	5.6	8.12	12.74	8.58375	9	7	9	9	8.5	*	9
Gongxianmai	S229	AS661030	Hebei	II	Sub-1	100	60	80	80	80	6.475	7.7	8.75	8.96	7.97125	9	7	9	9	8.5	9	9
Hongduomai	S235	AS661166	Shangdong	II	Sub-1	*	40	32	100	57.3333	*	1.75	2.59	8.225	4.18833	9	7	9	9	8.5	7	9
Xiaobaipi	S202	AS661041	Hebei	II	Sub-1	100	60	80	100	85	7.875	7	9.1	10.08	8.51375	9	7	9	9	8.5	7	9
Dahongmang	S197	AS661078	Hebei	II	Sub-1	80	60	38	37	53.75	4.375	6.3	2.135	1.785	3.64875	9	7	7	7	7.5	9	9
Honghulubaimai	S177	AS661076	Hebei	II	Sub-1	20	40	8	18	21.5	1.05	1.925	0.945	1.085	1.25125	7	7	3	5	5.5	7	9
Youzimai	S259	AS661021	Hebei	II	Sub-1	100	80	100	80	90	7.875	9.8	9.17	4.795	7.91	9	9	9	9	9	9	*
Baitumai	S234	AS661164	Shangdong	II	Sub-1	*	20	2	2	8	*	1.225	0.665	0.21	0.7	9	7	3	3	5.5	7	7
Hongheshang	S272	AS661150	Shandong	II	Sub-1	*	10	4	84	32.6667	*	0.35	1.085	4.13	1.855	7	3	3	9	5.5	9	7
Xiaobaimang	S92	AS661019	Hebei	II	Sub-1	100	100	100	76	94	7.875	13.3	8.89	4.9	8.74125	9	9	9	9	9	7	7
Yejihong	S230	AS661725	Shangdong	II	Sub-1	*	5	68	30	34.3333	*	0.175	5.46	1.855	2.49667	9	3	9	7	7	7	9
Baishamai	S207	AS661132	Shandong	II	Sub-1	*	5	48	68	40.3333	*	0.525	3.605	5.285	3.13833	9	3	9	9	7.5	9	9
Xiaomaimang	S293	AS661027	Hebei	II	Sub-1	*	40	56	100	65.3333	*	1.925	5.95	4.655	4.17667	9	7	9	9	8.5	7	7
Banmangmai	S161	AS661120	Shandong	II	Sub-1	60	40	72	80	63	4.9	3.15	5.775	5.11	4.73375	7	7	9	9	8	7	9
Bo’Erqing	S257	AS661123	Shandong	II	Sub-1	*	5	5	40	16.6667	*	0.175	0.56	1.785	0.84	7	3	7	9	6.5	7	9
Baitutou	S182	AS661137	Shangdong	II	Sub-1	100	80	5	20	51.25	4.55	10.5	0.63	0.91	4.1475	9	9	3	7	7	9	7
Banjiemangdabai	S181	AS661138	Shandong	II	Sub-1	100	100	3	2	51.25	7.875	10.5	0.49	0.07	4.73375	9	9	2	3	5.75	3	3
Xiaohongmangliangmai	S222	AS661162	Shandong	II	Sub-1	60	40	5	52	39.25	2.45	1.925	0.63	2.1	1.77625	7	7	3	7	6	9	7
Baimangyouzi	S193	AS661179	Henan	II	Sub-1	60	100	100	40	75	5.6	8.4	8.26	2.135	6.09875	9	9	9	9	9	7	9
Xiaogongxian	S288	AS661129	Shandong	II	Sub-1	*	60	27	100	62.3333	*	2.625	3.255	6.965	4.28167	9	7	9	9	8.5	9	9
Xiaobiansui	S237	AS661134	Shandong	II	Sub-1	10	0	10	60	20	0.7	0.175	1.015	6.195	2.02125	5	3	7	9	6	9	7
Xiaozibai	S190	AS661187	Henan	II	Sub-1	40	20	13	11	21	1.925	4.2	1.96	0.665	2.1875	5	7	3	5	5	7	7
Hongmanghongmai	S127	AS661140	Shangdong	II	Sub-1	80	40	9	1	32.5	5.95	4.9	1.015	0.105	2.9925	9	7	3	7	6.5	7	9
Baikumai	S192	AS661145	Shangdong	II	Sub-1	60	10	24	80	43.5	2.1	0.875	1.225	5.145	2.33625	7	7	9	9	8	7	9
Mazhatoumai	S184	AS661139	Shangdong	II	Sub-1	20	5	2	8	8.75	1.05	0.7	0.595	0.525	0.7175	5	3	2	5	3.75	9	9
Jinbaoyu	S155	AS661119	Shangdong	II	Sub-1	40	10	5	100	38.75	2.1	0.875	0.455	6.02	2.3625	5	3	3	9	5	7	7
Baigedatou	S20	AS661182	Henan	II	Sub-1	10	5	9	14	9.5	0.875	0.7	0.84	0.7	0.77875	3	3	3	5	3.5	7	7
Zihuatou	S191	AS661221	Henan	II	Sub-1	0	5	0	45	12.5	0	0.525	0	2.625	0.7875	0	3	2	7	3	7	5
Wuhuatou	S38	AS661205	Henan	II	Sub-1	80	40	68	64	63	3.675	3.5	4.9	3.535	3.9025	7	7	9	7	7.5	7	7
Yulincao	S142	AS661174	Shangdong	II	Sub-1	40	10	30	6	21.5	1.75	2.45	2.485	0.49	1.79375	7	7	5	5	6	7	7
Laochushanbao	S130	AS661208	Henan	II	Sub-1	40	40	4	80	41	1.75	2.275	0.595	8.05	3.1675	5	7	5	9	6.5	7	7
Hongmangxiaomai	S173	AS661126	Shangdong	II	Sub-1	10	5	35	8	14.5	0.7	0.7	2.31	0.63	1.085	5	3	3	3	3.5	9	7
Xiaobaimai	S34	AS661226	Henan	III	Sub-1	10	5	5	6	6.5	0.7	0.7	0.7	0.42	0.63	3	3	5	3	3.5	7	7
Baisuihong	S110	AS661445	Jiangsu	III	Sub-1	5	40	3	50	24.5	0.7	5.6	1.26	2.24	2.45	2	7	5	5	4.75	7	7
Xiaoyuhua	S200	AS661453	Jiangsu	III	Sub-1	5	*	3	65	24.3333	0.175	*	0.385	5.145	1.90167	3	*	3	9	5	5	3
Dingrichangmang	S283	AS661980	Tibet	IX	Sub-1	80	80	21	26	51.75	9.8	8.4	1.785	1.925	5.4775	9	9	3	7	7	7	7
Youmangyangmai	S91	AS662061	Gansu	V	Sub-1	20	60	19	2	25.25	1.05	2.975	1.26	0.14	1.35625	5	7	7	7	6.5	7	9
Xuemai	S151	AS661284	Jilin	VI	Sub-1	80	40	14	64	49.5	4.375	4.9	1.155	6.335	4.19125	7	7	7	9	7.5	7	7
Baidatou	S249	AS661327	Gansu	VIII	Sub-1	*	100	96	23	73	*	7.875	10.5	1.743	6.706	9	9	9	9	9	9	7
Hongtuzi	S154	AS662068	Ningxia	VIII	Sub-1	10	5	2	25	10.5	0.35	0.7	0.56	1.47	0.77	7	3	3	7	5	9	7
Qingxinlanmai	S248	AS661369	Xinjiang	X	Sub-1	*	10	25	6	13.6667	*	0.35	2.765	0.28	1.13167	9	7	7	3	6.5	9	7
Kuchebaidongmai	S287	AS661357	Xinjiang	X	Sub-1	*	40	6	3	16.3333	*	1.925	0.385	0.175	0.828333	9	7	2	3	5.25	9	9
Pushanbamai	S115	AS661194	Henan	II	Sub-2	5	5	2	5	4.25	0.525	0.175	0.28	0.21	0.2975	2	3	3	3	2.75	7	7
Benmai	S22	AS661222	Henan	II	Sub-2	0	5	4	18	6.75	0	0.525	0.665	0.945	0.53375	2	3	3	5	3.25	7	7
Youmangcao	S16	AS661216	Henan	II	Sub-2	5	10	10	72	24.25	0.525	0.875	0.945	3.045	1.3475	3	7	3	7	5	7	7
Baihuomai	S6	AS661239	Henan	II	Sub-2	*	40	56	16	37.3333	*	1.925	3.185	0.91	2.00667	*	7	7	9	7.66667	7	7
Hongmai	S40	AS661436	Jiangsu	II	Sub-2	80	40	16	14	37.5	4.375	1.925	1.295	0.735	2.0825	9	7	3	5	6	7	7
Zhuantoubaike	S128	AS661435	Jiangsu	II	Sub-2	20	20	12	5	14.25	1.225	2.45	*	0.315	1.33	5	7	3	7	5.5	7	7
Tiegengqing	S28	AS661527	Zhejiang	III	Sub-2	10	5	4	29	12	0.7	0.7	0.665	1.645	0.9275	5	3	2	5	3.75	7	7
Putaomai	S62	AS661454	Shanghai	III	Sub-2	10	5	3	7	6.25	0.875	0.7	0.42	0.7	0.67375	5	3	3	3	3.5	7	9
Tiezhuantou	S31	AS661498	Zhejiang	III	Sub-2	60	40	13	31	36	3.675	3.5	1.19	2.66	2.75625	7	7	3	7	6	9	7
Hongkewugong	S57	AS661483	Zhejiang	III	Sub-2	100	80	60	92	83	7.875	7.7	7.84	6.195	7.4025	9	9	7	9	8.5	9	9
Wugongmai	S52	AS661461	Anhui	III	Sub-2	10	10	10	26	14	0.875	1.4	0.875	2.625	1.44375	5	7	3	7	5.5	7	7
Huxumai	S50	AS661460	Anhui	III	Sub-2	20	10	7	56	23.25	1.225	1.225	0.77	3.5	1.68	5	7	5	7	6	7	9
Wugongmai	S36	AS661521	Zhejiang	III	Sub-2	80	60	40	84	66	5.775	7	4.27	8.89	6.48375	9	7	7	9	8	9	9
Daoshuibai	S77	AS661414	Jiangsu	III	Sub-2	*	*	84	6	45	*	*	8.33	0.525	4.4275	*	*	9	7	8	9	9
nanjinghuang	S56	AS661705	Jiangsu	III	Sub-2	60	40	5	64	42.25	3.85	5.6	0.7	3.955	3.52625	7	7	3	9	6.5	7	9
Xiaoganmai	S37	AS661746	Hubei	III	Sub-2	40	10	12	24	21.5	3.15	0.875	1.015	1.365	1.60125	7	7	5	7	6.5	7	7
Huangshuibai	S13	WH094	Zhejiang	III	Sub-2	100	80	72	84	84	8.05	7.7	8.54	6.72	7.7525	9	9	7	9	8.5	9	9
Yejihong	S81	AS661392	Jiangsu	III	Sub-2	80	80	12	22	48.5	5.95	8.4	2.31	1.19	4.4625	9	9	5	7	7.5	7	7
Dujiaqiaoxiaomai	S79	AS661473	Zhejiang	III	Sub-2	80	80	26	56	60.5	8.4	4.9	2.065	2.415	4.445	7	9	9	7	8	7	9
Qingtianmai	S42	AS661507	Zhejiang	III	Sub-2	60	40	8	2	27.5	5.6	3.5	0.875	0.28	2.56375	7	7	3	7	6	7	7
Changshamai	S73	AS661732	Hubei	III	Sub-2	10	20	14	52	24	0.875	1.225	1.015	2.24	1.33875	5	7	5	7	6	7	7
Huomai	S8	AS661237	Henan	III	Sub-2	5	5	6	76	23	0.175	0.525	0.665	5.635	1.75	3	7	3	9	5.5	7	7
Youmangcao	S23	AS661236	Henan	III	Sub-2	5	5	5	72	21.75	0.525	0.7	0.525	4.48	1.5575	3	5	3	7	4.5	7	7
Xiyangmai	S60	AS661511	Zhejiang	III	Sub-2	20	5	6	25	14	1.225	0.7	0.735	1.4	1.015	3	7	3	7	5	7	9
Wugongmai	S46	AS661759	Hubei	III	Sub-2	60	40	36	80	54	3.85	3.15	2.975	3.64	3.40375	7	7	9	9	8	9	9
Jiangxizao	S1	AS661462	Anhui	III	Sub-2	10	10	4	12	9	0.35	0.875	0.595	0.49	0.5775	3	5	3	5	4	5	3
Shunshuihong	S27	AS661452	Jiangsu	III	Sub-2	*	10	5	15	10	*	2.45	0.91	0.91	1.42333	*	7	5	7	6.33333	7	7
Dahongpi	S76	AS661430	Jiangsu	III	Sub-2	*	5	17	48	23.3333	*	0.175	0.945	3.605	1.575	*	3	3	9	5	9	7
Baikeheshangmai	S11	AS661762	Hunan	III	Sub-2	5	5	0	32	10.5	0.175	0.7	0	1.19	0.51625	3	5	0	3	2.75	3	0
Baikeguangtou	S122	AS661479	Zhejiang	III	Sub-2	80	60	64	68	68	7.7	4.2	8.54	3.535	5.99375	9	7	7	9	8	7	7
Baizhaoyu	S95	AS661416	Jiangsu	III	Sub-2	60	*	12	42	38	3.85	*	1.015	1.82	2.22833	7	*	7	7	7	9	7
Qingmangzi	S105	AS661421	Jiangsu	III	Sub-2	60	60	60	30	52.5	3.5	6.3	4.62	1.505	3.98125	9	7	9	7	8	7	9
Baixu	S113	AS661477	Zhejiang	III	Sub-2	20	10	4	64	24.5	1.575	0.875	0.28	4.9	1.9075	5	5	3	7	5	7	7
Tiezimai	S103	AS661751	Hubei	III	Sub-2	*	*	44	36	40	*	*	3.85	1.61	2.73	*	*	9	7	8	9	9
Manghuazi	S93	AS661425	Jiangsu	III	Sub-2	10	100	5	4	29.75	0.875	4.025	0.7	0.35	1.4875	5	5	3	7	5	9	7
Jianzituan	S121	AS661380	Jiangsu	III	Sub-2	10	20	3	8	10.25	0.875	2.45	0.7	0.28	1.07625	5	7	3	3	4.5	7	7
Huanghuazhu	S120	AS661389	Jiangsu	III	Sub-2	80	80	80	60	75	5.95	10.5	7.07	2.94	6.615	9	9	9	7	8.5	7	7
Hongtoumai	S150	AS661510	Zhejiang	III	Sub-2	40	60	45	40	46.25	4.9	6.3	3.605	1.925	4.1825	7	7	9	7	7.5	7	7
Baijiaomai	S135	AS661455	Shanghai	III	Sub-2	40	20	14	28	25.5	2.275	2.275	1.715	2.905	2.2925	7	7	5	7	6.5	7	7
Nuopangtou	S139	AS661412	Jiangsu	III	Sub-2	100	60	18	40	54.5	8.4	7	1.715	2.485	4.9	9	7	5	7	7	9	7
Hunan	S114	AS661396	Jiangsu	III	Sub-2	10	10	7	7	8.5	0.7	0.875	0.63	0.595	0.7	5	5	3	7	5	7	7
Zaoxiaomai	S99	AS661528	Zhejiang	III	Sub-2	10	40	5	14	17.25	0.875	4.375	0.84	0.945	1.75875	3	7	7	7	6	7	7
Qiyanghongke	S9	AS661542	Hunan	III	Sub-2	10	40	3	34	21.75	4.725	3.5	0.35	1.365	2.485	3	7	3	7	5	9	7
Xianjumai	S26	AS661502	Zhejiang	III	Sub-2	40	80	68	64	63	3.15	7.7	5.25	2.975	4.76875	7	9	9	7	8	7	7
Puningxiaomai	S138	AS661564	Guangdong	IV	Sub-2	80	40	30	62	53	5.95	3.15	5.11	5.705	4.97875	9	7	5	5	6.5	7	7
Qingyuanxiaomai	S47	AS661558	Guangdong	IV	Sub-2	60	100	60	88	77	10.5	9.1	7	4.48	7.77	9	9	7	9	8.5	7	9
Baikexiaomai	S68	AS661562	Guangdong	IV	Sub-2	60	5	4	68	34.25	7	0.7	0.595	2.8	2.77375	7	5	3	9	6	7	7
Zhangmuxiaomai	S2	AS661566	Guangxi	IV	Sub-2	60	80	52	100	73	7.7	9.8	4.62	11.06	8.295	7	9	7	9	8	9	9
Huoshaomai	S72	AS661560	Guangdong	IV	Sub-2	80	40	48	100	67	4.9	4.55	6.3	7.245	5.74875	9	7	7	9	8	9	7
Heshangmai	S78	AS661715	Fujian	IV	Sub-2	80	80	68	68	74	10.5	8.4	8.82	4.41	8.0325	9	9	7	9	8.5	7	7
Zaoxiaomai	S101	AS661563	Guangdong	IV	Sub-2	80	100	80	100	90	8.4	11.2	11.34	9.345	10.0713	9	9	9	9	9	7	9
Guangtoumai	S136	AS661569	Guangxi	IV	Sub-2	80	40	8	72	50	4.55	2.45	0.945	6.93	3.71875	9	7	3	9	7	7	5
Youmai	S144	AS661554	Guangdong	IV	Sub-2	80	100	52	61	73.25	9.1	10.5	5.11	4.34	7.2625	9	9	9	9	9	9	7
Datianquxiaomai	S106	AS661555	Guangdong	IV	Sub-2	100	100	100	55	88.75	14	11.9	13.02	3.395	10.5788	9	9	9	9	9	9	9
Baikeyoumang	S89	AS661549	Fujian	IV	Sub-2	80	100	44	88	78	9.8	11.2	4.55	3.745	7.32375	9	9	9	9	9	7	7
Sanyuehuang	S10	AS661571	Sichuan	V	Sub-2	60	10	11	40	30.25	3.85	1.4	1.295	2.345	2.2225	7	7	7	7	7	9	9
Hongmangmai	S63	AS661675	Guizhou	V	Sub-2	5	5	2	19	7.75	0.7	0.7	0.385	1.89	0.91875	3	3	2	7	3.75	5	7
Baikejiang	S17	AS661626	Sichuan	V	Sub-2	40	10	5	44	24.75	2.975	1.4	0.7	4.627	2.4255	7	5	5	9	6.5	7	9
Liulengmai	S39	AS661676	Guizhou	V	Sub-2	20	5	5	36	16.5	0.7	0.7	0.63	2.275	1.07625	3	3	3	5	3.5	7	5
Siqiangxiaomai	S183	AS661250	Shaanxi	I	Sub-3	10	5	2	12	7.25	1.05	0.7	0.525	0.665	0.735	5	5	2	7	4.75	7	9
Shanyangxue	S90	AS661806	Shaanxi	I	Sub-3	80	40	7	3	32.5	5.775	4.9	2.1	0.35	3.28125	7	7	3	5	5.5	9	7
Yu'Ermai	S152	AS661258	Shaanxi	II	Sub-3	5	5	4	28	10.5	0.525	0.7	0.665	1.505	0.84875	3	3	3	5	3.5	7	7
Daqimai	S165	AS661254	Shaanxi	II	Sub-3	10	5	7	28	12.5	0.7	0.7	0.805	1.505	0.9275	3	7	3	7	5	7	7
Cantiaomai	S100	AS661184	Henan	II	Sub-3	80	60	100	64	76	4.375	6.475	7.56	4.62	5.7575	7	7	9	7	7.5	9	9
Baiwugongcao	S143	AS661823	Shaanxi	II	Sub-3	40	5	12	27	21	1.75	0.7	1.575	1.995	1.505	5	3	5	5	4.5	9	7
Baitiaoyu	S5	AS661203	Henan	II	Sub-3	5	40	9	66	30	0.525	1.925	0.91	2.59	1.4875	2	7	3	7	4.75	7	7
Yerenmao	S84	AS661233	Henan	II	Sub-3	100	60	77	30	66.75	6.65	5.6	6.545	1.47	5.06625	9	9	9	7	8.5	7	5
Tutoumai	S12	AS661207	Henan	II	Sub-3	60	10	5	52	31.75	3.675	3.5	0.7	3.01	2.72125	7	7	2	7	5.75	7	7
Qumangmai	S123	AS661224	Henan	II	Sub-3	40	10	4	26	20	1.75	0.875	0.805	1.96	1.3475	5	5	3	5	4.5	9	7
Baiheshangtou	S97	AS661231	Henan	II	Sub-3	40	80	76	80	69	1.925	9.8	6.23	5.88	5.95875	7	7	7	9	7.5	7	7
Liangganbai	S112	AS661227	Henan	III	Sub-3	5	0	3	10	4.5	0.175	0.175	0.245	0.91	0.37625	2	0	2	3	1.75	7	7
Pushanba	S96	AS661853	Shaanxi	III	Sub-3	5	0	0	0	1.25	0.175	0	0	0.035	0.0525	2	2	2	2	2	7	7
Caoxieban	S119	AS661747	Hubei	III	Sub-3	40	5	40	32	29.25	4.55	1.225	4.62	1.785	3.045	7	5	7	7	6.5	7	9
Guangtoumai	S49	AS661717	Jiangxi	III	Sub-3	5	5	30	12	13	0.525	0.7	1.575	0.84	0.91	3	3	9	7	5.5	7	7
Zhenjiang3-96	S29	AS661706	Jiangsu	III	Sub-3	5	5	17	28	13.75	0.7	0.7	1.12	1.26	0.945	3	3	7	7	5	7	7
Huaqixiaomai	S25	AS661423	Jiangsu	III	Sub-3	20	20	12	32	21	1.225	1.05	0.875	1.4	1.1375	3	7	7	7	6	7	9
Zhuganqing	S44	AS661739	Hubei	III	Sub-3	10	10	38	38	24	0.875	0.875	3.045	2.555	1.8375	5	5	9	7	6.5	7	7
Baimangzi	S32	AS661428	Jiangsu	III	Sub-3	5	5	9	34	13.25	0.525	0.7	0.84	1.4	0.86625	3	3	9	5	5	7	7
Baiyuhua	S41	AS661703	Jiangsu	III	Sub-3	5	5	13	24	11.75	0.175	0.7	0.84	0.945	0.665	3	5	7	5	5	7	7
Zimai	S80	AS661757	Hubei	III	Sub-3	20	40	16	5	20.25	1.05	1.925	1.085	0.315	1.09375	5	7	7	7	6.5	7	7
Xishuibagutao	S59	AS661756	Hubei	III	Sub-3	20	40	25	20	26.25	1.05	2.275	1.54	0.77	1.40875	5	7	7	7	6.5	9	7
Wugongbian	S71	AS661463	Anhui	III	Sub-3	10	40	64	13	31.75	0.7	1.925	3.395	0.595	1.65375	3	7	9	5	6	7	7
Heshangmai	S3	AS661547	Hunan	III	Sub-3	10	5	0	54	17.25	0.7	0.7	0.245	2.31	0.98875	3	5	2	7	4.25	7	5
Guangdezao	S94	AS661398	Jiangsu	III	Sub-3	10	60	22	53	36.25	0.7	5.075	1.995	1.925	2.42375	5	7	7	5	6	7	7
Quanmangxiaomai	S55	AS661755	Hubei	III	Sub-3	10	5	8	28	12.75	0.875	0.7	0.735	1.365	0.91875	3	3	3	5	3.5	7	7
Hongmangmaizi	S102	AS661634	Sichuan	IX	Sub-3	20	5	7	4	9	1.225	0.7	0.49	0.7014	0.7791	5	3	3	3	3.5	7	7
Xiaohongmai(Babao)	S204	AS661867	Qinghai	IX	Sub-3	60	60	19	72	52.75	2.975	3.675	1.575	5.845	3.5175	7	7	3	9	6.5	7	9
Bomiduanqu	S24	AS662043	Tibet	IX	Sub-3	60	20	32	7	29.75	3.85	2.275	1.995	0.455	2.14375	7	7	5	3	5.5	9	7
Lushanmai	S104	AS661605	Sichuan	V	Sub-3	5	5	0	0	2.5	0.525	0.525	0	0	0.2625	3	3	2	3	2.75	3	3
Huayangxiaomai	S67	AS661617	Sichuan	V	Sub-3	5	0	0	0	1.25	0.175	0	0.14	0	0.07875	2	0	2	3	1.75	9	9
Zimai	S85	AS661683	Yunnan	V	Sub-3	5	0	0	0	1.25	0.175	0	0.14	0	0.07875	2	2	2	2	2	9	9
Baikexuxusanyuehuang	S118	AS661658	Sichuan	V	Sub-3	20	10	5	8	10.75	1.575	0.875	0.63	0.56	0.91	5	7	3	5	5	7	7
Wuyangmai	S137	AS661582	Sichuan	V	Sub-3	60	40	14	49	40.75	3.85	2.275	1.085	2.765	2.49375	7	7	7	7	7	7	9
Hechuanmai	S133	AS661616	Sichuan	V	Sub-3	10	10	5	0	6.25	0.875	0.875	0.7	0	0.6125	3	5	3	3	3.5	9	9
Tuotuomai	S147	AS661609	Sichuan	V	Sub-3	5	5	0	6	4	0.7	0.525	0.315	0.56	0.525	3	7	2	3	3.75	7	7
Youtiaomai	S141	AS661586	Sichuan	V	Sub-3	5	5	0	11	5.25	0.175	0.525	0	0.455	0.28875	2	3	2	5	3	7	9
Hongtiaomai	S140	AS661596	Sichuan	V	Sub-3	60	80	12	40	48	5.25	9.8	2.45	2.555	5.01375	9	9	7	7	8	9	7
Zaodongmai	S134	AS661637	Sichuan	V	Sub-3	20	5	0	3	7	1.575	0.7	0.525	0.105	0.72625	5	3	2	3	3.25	7	9
Guangguangtou	S149	AS661620	Sichuan	V	Sub-3	40	10	19	6	18.75	2.275	0.875	1.855	0.77	1.44375	5	5	7	5	5.5	9	7
Huangmaizi	S19	AS661583	Sichuan	V	Sub-3	5	5	3	0	3.25	0.7	0.7	0.56	0	0.49	3	5	3	2	3.25	7	9
Yuweimai	S61	AS661615	Sichuan	V	Sub-3	5	5	4	5	4.75	0.7	0.7	0.665	0.525	0.6475	3	5	3	5	4	9	9
Chinese Spring	S82	CS	Sichuan	V	Sub-3	10	5	1	6	5.5	1.4	0.7	*	*	1.05	5	3	3	3	3.5	9	9
Dahonghua	S69	AS661587	Sichuan	V	Sub-3	20	10	3	20	13.25	1.75	0.875	0.42	0.875	0.98	5	5	3	5	4.5	7	7
Zaohuangmai	S87	AS661593	Sichuan	V	Sub-3	60	20	8	28	29	5.6	1.75	0.805	1.715	2.4675	7	7	5	7	6.5	7	7
Yuzuiweimai	S88	AS661584	Sichuan	V	Sub-3	10	10	4	7	7.75	0.875	1.225	0.455	0.595	0.7875	3	7	3	3	4	9	7
Huanghuaxiaomai	S275	AS661619	Sichuan	V	Sub-3	80	60	68	56	66	3.325	5.6	5.81	3.57	4.57625	7	7	9	5	7	9	7
Yicuomao	S51	AS661642	Sichuan	V	Sub-3	20	40	13	22	23.75	1.4	2.975	0.98	1.645	1.75	5	7	7	7	6.5	7	7
Baimaier	S30	AS661655	Sichuan	V	Sub-3	5	10	17	76	27	0.7	0.875	1.12	3.605	1.575	3	5	7	9	6	7	7
Yangmaizi	S70	AS661684	Yunnan	V	Sub-3	10	60	37	38	36.25	0.875	3.675	1.89	1.54	1.995	5	7	7	7	6.5	7	7
Guangtoumai	S45	AS661671	Guizhou	V	Sub-3	10	5	1	3	4.75	0.7	0.7	0.035	0.105	0.385	5	5	3	3	4	5	5
Hongxumai	S14	AS661602	Sichuan	V	Sub-3	5	5	0	3	3.25	0.175	0.7	0.385	0.175	0.35875	3	3	2	3	2.75	7	7
Quxiajizhuo	S279	AS661945	Tibet	IX	Sub-4	*	80	80	88	82.6667	*	5.775	10.5	8.12	8.13167	9	9	9	9	9	9	9
Maoyinmai	S263	AS661910	Tibet	IX	Sub-4	*	5	13	30	16	*	0.175	2.975	1.715	1.62167	9	7	3	9	7	7	7
Zhaguogouqumai	S284	AS661903	Tibet	IX	Sub-4	*	20	44	60	41.3333	*	1.05	5.11	2.38	2.84667	9	7	9	9	8.5	7	7
Jigupizhuo	S264	AS662033	Tibet	IX	Sub-4	*	0	*	*	0	*	0	*	*	0	7	7	*	*	7	7	9
Changmangmaoyinmai	S271	AS661911	Tibet	IX	Sub-4	60	40	13	80	48.25	2.975	5.6	1.085	5.18	3.71	7	7	3	9	6.5	5	9
Zharenzhuoma	S255	AS661901	Tibet	IX	Sub-4	*	80	23	56	53	*	3.15	3.22	3.605	3.325	9	7	5	7	7	9	9
Wumangbaimai	S247	AS661897	Tibet	IX	Sub-4	100	100	76	80	89	3.5	9.275	9.1	5.005	6.72	9	9	9	9	9	9	7
Tarongzhuo	S266	AS662052	Tibet	IX	Sub-4	100	100	53	15	67	9.8	14	5.425	0.875	7.525	9	9	5	7	7.5	7	9
Shenggexiaomai	S241	AS662022	Tibet	IX	Sub-4	100	100	76	*	92	8.05	11.9	9.8	11.55	10.325	9	9	7	9	8.5	9	7
Zedangzaxiaomai	S278	AS661978	Tibet	IX	Sub-4	*	80	80	26	62	*	3.675	6.79	0.91	3.79167	9	9	7	9	8.5	9	9
Tajizhuo	S261	AS662049	Tibet	IX	Sub-4	*	100	76	100	92	*	8.4	10.5	9.8	9.56667	9	9	9	9	9	7	9
Rendachangguangmai	S282	AS661916	Tibet	IX	Sub-4	*	100	76	96	90.6667	*	6.475	9.38	5.915	7.25667	9	9	9	9	9	7	7
Zhaxigangzhuo	S281	AS662028	Tibet	IX	Sub-4	100	100	100	100	100	13.3	14	12.04	12.6	12.985	9	9	9	9	9	9	9
Wumangxiaomai	S286	AS662003	Tibet	IX	Sub-4	*	100	100	100	100	*	12.6	13.3	13.58	13.16	*	9	9	9	9	7	9
Jidingwumangchun	S268	AS661936	Tibet	IX	Sub-4	*	100	77.2	100	92.4	*	11.2	11.802	9.905	10.969	9	9	7	9	8.5	9	9
Wangkamai	S270	AS661895	Tibet	IX	Sub-4	*	60	76	60	65.3333	*	3.5	6.3	2.912	4.23733	9	7	7	9	8	9	7
Jiachashumai	S276	AS661934	Tibet	IX	Sub-4	*	40	56	100	65.3333	*	4.2	8.4	7.91	6.83667	9	7	7	9	8	7	7
Yigongzhuo	S232	AS662042	Tibet	IX	Sub-4	*	10	44	44	32.6667	*	0.35	2.135	2.1	1.52833	7	7	7	7	7	7	9
Gaoshanzaoshuxiaomai	S258	AS661775	Sichuan	IX	Sub-4	20	5	7	13	11.25	0.7	0.7	0.84	1.505	0.93625	7	5	3	5	5	7	9
Dadangzhuo	S239	AS662034	Tibet	IX	Sub-4	*	60	18	88	55.3333	*	3.675	3.465	6.02	4.38667	9	7	7	9	8	7	9
Zharenmabu	S277	AS661900	Tibet	IX	Sub-4	80	80	36	88	71	3.325	8.575	4.76	7.455	6.02875	7	7	9	9	8	7	9
Changmangpeizhuo	S289	AS661914	Tibet	IX	Sub-4	*	40	68	18	42	*	1.4	5.81	1.54	2.91667	9	7	9	9	8.5	7	9
Suzhuozhuoma	S291	AS661961	Tibet	IX	Sub-4	20	20	12	72	31	1.225	1.225	0.945	3.185	1.645	5	7	5	7	6	7	9
Ranriwumangmai	S179	AS661778	Sichuan	IX	Sub-4	100	80	72	100	88	9.1	9.1	9.66	9.205	9.26625	9	7	7	9	8	7	7
Zhana	S295	AS661904	Tibet	IX	Sub-4	*	20	60	80	53.3333	*	1.05	6.58	6.3	4.64333	9	7	9	9	8.5	7	7
Renbuchun	S296	AS661915	Tibet	IX	Sub-4	*	20	19	28	22.3333	*	1.05	2.1	1.68	1.61	9	7	9	7	8	7	7
Baiyuxiaomai	S290	AS661768	Sichuan	IX	Sub-4	*	0	0	0	0	*	0	0.07	0.07	0.0466667	7	2	3	2	3.5	9	9
Pumanghongmai	S297	AS662050	Tibet	IX	Sub-4	60	5	6	8	19.75	2.1	0.525	0.805	0.35	0.945	7	3	3	3	4	9	9
Lanmai	S250	AS661873	Qinghai	IX	Sub-4	100	100	56	100	89	10.85	11.2	5.18	11.13	9.59	9	9	5	9	8	9	7
Fanshenzhuo	S245	AS662053	Tibet	IX	Sub-4	*	100	80	84	88	*	9.275	7.63	6.545	7.81667	9	9	9	9	9	7	9
Galaohan	S240	AS661872	Qinghai	IX	Sub-4	5	5	5	48	15.75	0.7	0.7	0.63	1.96	0.9975	3	3	2	7	3.75	9	9
Qianqianmai	S66	AS661779	Guizhou	V	Sub-4	5	5	1	4	3.75	0.525	0.7	0.525	0.525	0.56875	3	3	2	3	2.75	7	7
Tiekemai	S126	AS661679	Yunnan	V	Sub-4	5	0	0	0	1.25	0.175	0	0	0	0.04375	2	3	2	2	2.25	9	7
Huakemai	S159	AS661795	Yunnan	V	Sub-4	5	5	3	0	3.25	0.175	0.525	0.315	0	0.25375	2	3	3	3	2.75	7	7
Zhaonixiaomai	S269	AS661777	Sichuan	V	Sub-4	*	20	15	6	13.6667	*	1.05	0.77	0.42	0.746667	7	5	7	3	5.5	3	5
Guangtoubaikemai	S158	AS661791	Yunnan	V	Sub-4	*	5	17	0	7.33333	*	0.525	0.595	0.21	0.443333	5	3	9	3	5	7	7
Mangmai	S189	AS661295	Inner Mongolia	VII	Sub-4	5	0	1	0	1.5	0.175	0.35	0.105	0	0.1575	2	2	2	3	2.25	9	7
Xiaobaisui	S172	AS661306	Inner Mongolia	VII	Sub-4	5	5	5	7	5.5	0.525	0.7	0.525	0.245	0.49875	3	3	3	5	3.5	7	7
Xiaobaipi	S246	AS661695	Inner Mongolia	VII	Sub-4	60	10	5	1	19	2.625	1.4	0.7	0.105	1.2075	7	5	3	3	4.5	9	7
Laobaimai	S201	AS662059	Gansu	VIII	Sub-4	0	0	0	4	1	0.35	0	0	0.14	0.1225	2	2	2	3	2.25	5	7
Baichunmai	S251	AS661309	Gansu	VIII	Sub-4	0	0	0	0	0	0	0	0	0	0	0	2	0	2	1	7	7
Laohongmai	S262	AS661311	Gansu	VIII	Sub-4	40	10	8	68	31.5	3.15	0.875	0.805	3.395	2.05625	5	7	5	9	6.5	9	7
Shanxihong	S294	AS661329	Gansu	VIII	Sub-4	80	100	3	22	51.25	7.175	7.7	0.315	1.19	4.095	9	9	3	7	7	7	9
Xiaomai	S238	AS661320	Gansu	VIII	Sub-4	5	0	5	5	3.75	0.175	0.175	0.385	0.35	0.27125	3	2	7	3	3.75	7	7
Hongmaomai	S164	AS661861	Gansu	VIII	Sub-4	80	10	5	50	36.25	5.775	3.85	0.63	3.57	3.45625	9	7	7	7	7.5	7	9
Baimai39F	S167	AS661028	Hebei	I	Sub-5	20	20	44	11	23.75	1.75	2.45	8.68	0.735	3.40375	7	7	7	7	7	7	9
Xiaohongmang	S265	AS661067	Hebei	I	Sub-5	100	100	100	3	75.75	11.9	10.5	13.3	0.245	8.98625	9	9	9	7	8.5	7	9
Changmangbaike	S236	AS661241	Shaanxi	I	Sub-5	20	5	0	4	7.25	1.05	0.7	0.245	0.35	0.58625	7	5	0	5	4.25	9	7
Yangmai	S274	AS661260	Shaanxi	I	Sub-5	80	*	1	0	27	3.15	*	0.28	0	1.14333	7	*	0	7	4.66667	7	7
Xiaohongmai	S185	AS661804	Shaanxi	I	Sub-5	80	80	100	10	67.5	5.95	7	8.96	0.945	5.71375	7	9	9	7	8	7	7
Qimai	S273	AS661118	Shangdong	II	Sub-5	*	80	10	100	63.3333	*	7.7	2.03	6.79	5.50667	9	9	7	9	8.5	7	9
Deguolan	S206	AS661855	Shaanxi	II	Sub-5	40	60	12	52	41	1.75	5.6	1.295	3.395	3.01	5	7	5	9	6.5	5	7
Louguding	S213	AS661117	Shangdong	II	Sub-5	100	100	80	100	95	10.5	12.6	10.64	4.375	9.52875	9	9	9	9	9	7	9
Shidaosankemang	S256	AS661160	Shangdong	II	Sub-5	10	20	9	5	11	0.35	1.225	1.645	0.735	0.98875	5	5	3	5	4.5	7	9
Baisuizi	S221	AS661724	Shangdong	II	Sub-5	60	100	16	72	62	5.25	10.5	1.505	5.6	5.71375	7	9	5	9	7.5	7	7
Yejiling	S169	AS661152	Shangdong	II	Sub-5	60	60	76	80	69	2.45	4.2	4.655	8.05	4.83875	7	7	9	9	8	7	9
Yangmai	S218	AS661749	Hubei	III	Sub-5	80	20	40	60	50	3.85	1.75	*	3.185	2.92833	9	7	9	7	8	7	7
Wugongxu	S217	AS661760	Hubei	III	Sub-5	100	80	92	100	93	8.4	8.4	7.28	7.07	7.7875	9	9	9	9	9	7	7
Baimai	S233	AS661735	Hubei	III	Sub-5	80	5	22	100	51.75	3.15	0.875	1.89	6.51	3.10625	7	7	7	9	7.5	9	7
Bomizamai-5	S131	AS661976	Tibet	IX	Sub-5	20	40	9	100	42.25	1.575	3.15	1.33	13.3	4.83875	5	7	5	9	6.5	7	7
Xiaohongmai	S215	AS661868	Qinghai	IX	Sub-5	60	10	5	40	28.75	2.1	0.875	2.485	2.94	2.1	7	7	3	5	5.5	7	9
Jiachazharenzhuoma	S108	AS661929	Tibet	IX	Sub-5	20	5	4	8	9.25	1.225	0.7	0.315	0.665	0.72625	7	3	3	5	4.5	5	7
Huimai	S244	AS661668	Guizhou	V	Sub-5	80	60	18	60	54.5	9.1	5.6	1.54	4.13	5.0925	9	7	7	9	8	7	7
Yupi	S260	AS661599	Sichuan	V	Sub-5	80	100	52	100	83	10.5	13.3	8.68	12.46	11.235	9	9	7	9	8.5	7	9
Molengmai	S117	AS662020	Yunnan	V	Sub-5	60	5	14	72	37.75	7	1.225	1.785	5.285	3.82375	7	3	5	7	5.5	7	7
Yuqiumai	S125	AS661665	Guizhou	V	Sub-5	60	80	6	20	41.5	4.2	8.4	1.19	0.98	3.6925	9	9	5	7	7.5	9	7
Caoxiepian	S21	AS661667	Guizhou	V	Sub-5	20	40	5	24	22.25	1.575	1.925	0.7	1.715	1.47875	7	7	3	7	6	7	7
Erdaomei	S292	AS661694	Inner Mongolia	VII	Sub-5	60	100	1	8	42.25	7.7	12.6	0.735	0.665	5.425	7	9	2	5	5.75	9	9
a I - North China winter wheat zone (38 accessions), II – Huang-Huai facultative wheat zone (72), III - Middle and Low Yangtze Valley autumn-sowing spring wheat zone (59), VI - Southwestern autumn-sowing spring wheat zone (11), V - South China autumn-sowing spring wheat zone (38), VI - Southwestern autumn-sowing spring wheat zone (1), VII - Northern spring-sowing spring wheat zone (4), VIII - Nor…
b Five population defined by STRUCTURE analysis, a subpopulation assigned if with highest probability in five Q.
c DS, disease severity.
d AUDPC, area under the disease prpgress curve.
e IT, Infection type.
* missing data

## Sheet: Table S2
Table S2. Virulence and avirulence formulae of the races and pathotypes used in the present study
Chinese Pst Race/pathotype	Test stagea	Virulence/avirulence formula
CYR34	seedling and adult-plant	Yr1, Yr2, Yr3, Yr4, Yr6, Yr7, Yr8, Yr9, Yr10, Yr11, Yr12, Yr13, Yr14, Yr16, Yr17, Yr18, Yr19, Yr25, Yr24 (=Yr26), Yr27, Yr28, Yr29, Yr30, Yr31, Yr32, Yr43, Yr44, YrExp2, YrA, YrSk, YrSp / Yr5, Yr15, Yr32, YrTr1
CYR33	adult-plant	Yr1, Yr2, Yr3, Yr4, Yr6, Yr7, Yr8, Yr9, Yr11, Yr12, Yr13, Yr14, Yr16, Yr17, Yr18, Yr25, Yr27, Yr28, Yr29, Yr30, Yr31, Yr32, Yr43, Yr44, YrExp2, YrA, YrSk, YrSp / Yr5, Yr10, Yr15, Yr19, Yr24 (=Yr26), Yr32, YrTr1
CYR32	seedling and adult-plant	Yr1, Yr2, Yr3, Yr4, Yr6, Yr7, Yr8, Yr9, Yr11, Yr12, Yr13, Yr14, Yr16, Yr17, Yr18, Yr25, Yr27, Yr28, Yr29, Yr30, Yr31, Yr32, Yr43, Yr44, YrExp2, YrA, YrSk, YrSp / Yr5, Yr10, Yr15, Yr19, Yr24 (=Yr26), Yr32, YrTr1
CYR31	adult-plant	Yr1, Yr2, Yr3, Yr4, Yr5, Yr6, Yr7, Yr8, Yr9, Yr11, Yr12, Yr16, Yr17, Yr18, Yr28, Yr29, Yr43, Yr44, YrExp2, YrSP / Yr5, Yr10, Yr13, Yr14, Yr15, Yr18, Yr19, Yr24 (=Yr26), Yr27, Yr31, Yr32, YrTr1
G22-14	adult-plant	Yr1, Yr2, Yr3, Yr4, Yr6, Yr7, Yr8, Yr9, Yr10, Yr11, Yr12, Yr13, Yr14, Yr9, Yr10, Yr16, Yr19, Yr20, Yr24 (=Yr26) / Yr3b, Yr4b, Yr5, Yr15, Yr17, Yr18
Su11-4	adult-plant	Yr1, Yr2, Yr3, Yr4, Yr6, Yr7, Yr8, Yr9, Yr13, Yr14, Yr16, Yr18, Yr28, Yr29, Yr31, Yr43, Yr44, YrExp2 / Yr5, Yr10, Yr11, Yr12, Yr15, Yr17, Yr19, Yr24 (=Yr26), Yr27, Yr32, YrSp, YrTr1
Su11-5	adult-plant	Yr1, Yr2, Yr3, Yr4, Yr6, Yr7, Yr8, Yr9, Yr11, Yr14, Yr16, Yr18, Yr28, Yr29, Yr31, Yr43, Yr44, YrExp2, YrSp / Yr5, Yr10, Yr12, Yr13, Yr15, Yr17, Yr19, Yr24 (=Yr26), Yr27, Yr32, YrTr1
Su11-7	adult-plant	Yr1, Yr2, Yr3, Yr4, Yr6, Yr7, Yr8, Yr9, Yr11, Yr12, Yr14, Yr16, Yr17, Yr18, Yr28, Yr29, Yr31, Yr43, Yr44, YrExp2, YrSp / Yr5, Yr10, Yr13, Yr15, Yr17, Yr19, Yr24 (=Yr26), Yr27, Yr32, YrTr1
a Tests in the seedling stage under greenhouse signle race environment; Tests in the adult-plant stage under field environments with mixture races and pathotype.

## Sheet: Table S4
Table S4. The marker number distribution on the 21 chromosomes and A, B and D genomes
Chromosome	Marker number
1A	12894
2A	15073
3A	7518
4A	9288
5A	7724
6A	9875
7A	12909
A genome	75281
1B	10779
2B	14738
3B	22106
4B	4388
5B	15702
6B	12194
7B	8386
B genome	88293
1D	2626
2D	2402
3D	2172
4D	505
5D	2020
6D	2825
7D	2679
D genome	15229

## Sheet: Table S5
Table S5. Stripe rust resistance QTL identified in the 271 Chinese wheat landraces in seedling and adult plant stage
QTL name	Marker	position (Mb)	Stage	Traita	marker R2	-log10(P)	Favorable allele	effect	Referenceb
QYrCL.sicau-1AL	AX-109862603	587.934	Adult	16CZ_AUDPC	0.0991089	4.40527	C	-6.1	Billi et al., 2016
	AX-109862603	587.934	Adult	16MY_AUDPC	0.103706	5.42942	C	-6.1
	AX-109862603	587.934	Adult	BLUE_AUDPC	0.101393	5.45532	C	-6.1
	AX-109864002	593.757	Seedling	CYR32_IT	0.152335	8.13592	G	7.47
QYrCL.sicau-1BL	AX-109429172	664.078	Seedling	CYR32_IT	0.129984	7.03134	A	7.46	Bansal et al., 2014; Ye et al., 2019
	AX-111009273	665.307	Adult	16CZ_AUDPC	0.0917985	4.23727	G	-5.01
	AX-111009273	665.307	Adult	BLUE_AUDPC	0.0751836	4.2061	G	-5.01
QYrCL.sicau-2AL	AX-108867793	755.556	Seedling	CYR32_IT	0.0768209	4.22241	A	2.21	Boukhatem et al., 2002
	AX-110174427	758.16	Seedling	CYR32_IT	0.0755732	4.01163	A	1.72
	AX-110484024	761.3	Adult	17CZ_AUDPC	0.0800318	4.35653	T	1.15
	AX-110484024	761.3	Adult	17CZ_DS	0.0756699	4.13445	T	1.15
	AX-109067160	761.412	Adult	17CZ_AUDPC	0.0745379	4.07082	C	1.11
	AX-109067160	761.412	Adult	17CZ_DS	0.0938153	5.08364	C	1.11
	AX-109384984	763.805	Adult	BLUE_DS	0.0736634	4.11826	A	-34.5
	AX-109629660	764.06	Adult	BLUE_IT	0.0734202	4.02131	T	-1.37
	AX-110672662	764.078	Adult	16CZ_AUDPC	0.088789	4.05415	G	-4.35
	AX-110978886	764.108	Adult	17CZ_AUDPC	0.0881204	4.78178	G	1.24
	AX-110978886	764.108	Adult	17CZ_DS	0.080794	4.40472	G	1.24
	AX-108886459	767.515	Adult	17CZ_AUDPC	0.0916188	4.48208	A	-2.95
	AX-108886459	767.515	Adult	17CZ_DS	0.0956273	4.65617	A	-2.95
QYrCL.sicau-2DS	AX-110390887	16.8493	Adult	17CZ_AUDPC	0.0855687	4.48623	C	-4.23	Lu et al., 2009; Naruoka et al., 2015
	AX-111584927	20.9261	Adult	18CZ_IT	0.0898285	4.65219	A	1.67
	AX-111772631	20.9829	Adult	16MY_IT	0.0872377	4.43719	T	0.86
	AX-111542332	24.2027	Adult	BLUE_AUDPC	0.0749929	4.15717	G	-2.15
	AX-110737036	24.3243	Adult	BLUE_AUDPC	0.0731709	4.07005	G	-2.04
QYrCL.sicau-3AL	AX-109477203	719.946	Adult	17CZ_AUDPC	0.0913642	4.82217	C	-5.69	New
	AX-109477203	719.946	Adult	17CZ_DS	0.0881247	4.72494	C	-5.69
	AX-110970789	724.473	Seedling	CYR34_IT	0.0798394	4.21608	T	2.04
QYrCL.sicau-3BS.1	AX-109977908	0.339178	Adult	BLUE_IT	0.0787499	4.37284	A	-1.89	Khlestkina et al., 2007; Dedryver et al., 2009; Zhao et al., 2012; Yang et al., 2013; Basnet et al., 2014; Case et al., 2014; Lan et al., 2014; Randhawa et al., 2015; Zhou et al., 2015a, 2015b;
	AX-110560330	0.339471	Adult	BLUE_IT	0.0775428	4.32192	A	-0.63
	AX-109914358	0.694073	Adult	16CZ_AUDPC	0.104773	4.80916	G	-4.12
	AX-109914358	0.694073	Adult	16CZ_DS	0.0881602	4.07674	G	-4.12
	AX-109914358	0.694073	Adult	16CZ_IT	0.0744764	4.10556	G	-4.12
	AX-109914358	0.694073	Adult	BLUE_IT	0.0754692	4.21111	G	-4.12
	AX-110057985	0.704217	Adult	16CZ_AUDPC	0.100673	4.60276	T	-4.79
	AX-110057985	0.704217	Adult	16MY_AUDPC	0.074169	4.04397	T	-4.79
	AX-110057985	0.704217	Adult	BLUE_IT	0.0728721	4.02283	T	-4.79
	AX-108796343	0.705464	Adult	16CZ_AUDPC	0.0877778	4.02534	A	-4.97
	AX-109273266	0.706272	Adult	16CZ_AUDPC	0.0981482	4.45918	T	-4.79
	AX-109273266	0.706272	Adult	BLUE_IT	0.0789334	4.38931	T	-4.79
	AX-109035984	0.716702	Adult	16CZ_AUDPC	0.104763	4.74364	A	-5.26
	AX-109035984	0.716702	Adult	BLUE_IT	0.0761746	4.22664	A	-5.26
	AX-110597260	0.717032	Adult	16CZ_AUDPC	0.122935	5.52162	C	-6.2
	AX-110597260	0.717032	Adult	16CZ_DS	0.0895627	4.13122	C	-6.2
	AX-110597260	0.717032	Adult	16MY_IT	0.0771963	4.19072	C	-6.2
	AX-110597260	0.717032	Adult	BLUE_IT	0.084551	4.68915	C	-6.2
	AX-109869343	0.751032	Adult	16CZ_AUDPC	0.0964731	4.44541	T	-4.26
	AX-109869343	0.751032	Adult	16CZ_DS	0.0898627	4.15213	T	-4.26
	AX-109869343	0.751032	Adult	16CZ_IT	0.079827	4.38925	T	-4.26
	AX-109869343	0.751032	Adult	BLUE_IT	0.0742685	4.14648	T	-4.26
	AX-110439833	0.791438	Adult	16CZ_AUDPC	0.0889311	4.05652	C	-3.61
	AX-110381663	0.803231	Adult	16CZ_IT	0.0838716	4.60174	T	-3
	AX-110381663	0.803231	Adult	16MY_IT	0.0736418	4.01639	T	-3
	AX-110381663	0.803231	Adult	BLUE_IT	0.0846789	4.69671	T	-3
	AX-109900531	0.810382	Adult	16CZ_AUDPC	0.0956758	4.33817	C	-5.14
	AX-109900531	0.810382	Adult	16CZ_IT	0.0952078	5.11584	C	-5.14
	AX-109900531	0.810382	Adult	16MY_IT	0.0841447	4.42222	C	-5.14
	AX-109900531	0.810382	Adult	BLUE_AUDPC	0.0734206	4.04435	C	-5.14
	AX-109900531	0.810382	Adult	BLUE_IT	0.0914412	4.9684	C	-5.14
	AX-110931605	0.8885	Adult	17CZ_AUDPC	0.0924261	4.55908	A	-1.12
	AX-110931605	0.8885	Adult	17CZ_DS	0.0834043	4.22894	A	-1.12
	AX-110931605	0.8885	Adult	BLUE_IT	0.0930023	4.44478	A	-1.12
	AX-108747357	0.933466	Adult	17CZ_AUDPC	0.0804937	4.3601	C	-1.33
	AX-108747357	0.933466	Adult	17CZ_DS	0.0764115	4.18267	C	-1.33
QYrCL.sicau-3BS.2	AX-109818815	8.79881	Adult	16MY_DS	0.0766585	4.05598	A	-40.25	Hao et al., 2011; Lowe et al., 2011; Chen et al., 2012; Lan et al., 2014; Zhou et al., 2015b; Jia et al., 2020;
	AX-110386959	8.80544	Adult	16MY_DS	0.0804629	4.07803	T	-39.66
	AX-111058651	11.5814	Adult	18CZ_AUDPC	0.0934741	4.98804	G	0.46
	AX-111058651	11.5814	Adult	BLUE_AUDPC	0.0905968	4.8985	G	0.46
	AX-108834056	11.5831	Adult	18CZ_AUDPC	0.0854916	4.5104	G	0.21
	AX-109006374	11.6032	Adult	18CZ_AUDPC	0.0773563	4.32024	C	-0.04
	AX-109006374	11.6032	Adult	BLUE_AUDPC	0.0765151	4.28171	C	-0.04
	AX-111164733	11.6616	Adult	17CZ_AUDPC	0.0793868	4.33561	G	1.61
	AX-111164733	11.6616	Adult	BLUE_AUDPC	0.094044	5.18494	G	1.61
	AX-109833897	11.6621	Adult	BLUE_AUDPC	0.0861513	4.7675	G	0.96
QYrCL.sicau-3BS.3	AX-109969055	40.9057	Adult	18CZ_DS	0.0849497	4.36986	C	-22.85	Yao et al., 2019
	AX-109969055	40.9057	Adult	BLUE_DS	0.0788306	4.07215	C	-22.85
	AX-110956592	43.0908	Seedling	CYR34_IT	0.113396	6.2055	A	6.08
QYrCL.sicau-3B.4	AX-110412110	256.78	Seedling	CYR32_IT	0.16455	8.76062	A	5.84	New
	AX-109532001	257.824	Adult	18CZ_AUDPC	0.0979691	5.41815	G	-6.48
	AX-109532001	257.824	Adult	BLUE_AUDPC	0.109138	6.01429	G	-6.48
QYrCL.sicau-3B.5	AX-111760388	357.239	Adult	18CZ_AUDPC	0.100811	5.40895	T	2.17	New
	AX-111760388	357.239	Adult	18CZ_DS	0.0738933	4.01573	T	2.17
	AX-110168862	358.93	Adult	18CZ_AUDPC	0.0731148	4.02185	A	2.31
	AX-110503032	360.087	Adult	18CZ_DS	0.10997	4.84304	C	6.87
	AX-108941712	360.674	Adult	18CZ_DS	0.0748336	4.13857	C	-45.99
	AX-108920914	361.445	Adult	18CZ_DS	0.0856977	4.35529	A	25.43
QYrCL.sicau-3BL.6	AX-110532776	573.404	Adult	BLUE_AUDPC	0.0746906	4.1492	G	1.07	Jighly et al., 2015
	AX-111011479	576.047	Adult	BLUE_AUDPC	0.0719255	4.00495	T	-3.67
	AX-111010758	576.048	Adult	16MY_AUDPC	0.096878	4.91716	T	-0.64
	AX-111010758	576.048	Adult	BLUE_AUDPC	0.0954454	5.07368	T	-0.64
	AX-109826941	576.051	Seedling	CYR32_IT	0.138202	7.4152	T	7.46
	AX-109826726	576.446	Adult	BLUE_AUDPC	0.0606271	4.13295	G	-3.52
	AX-108854110	576.659	Adult	BLUE_AUDPC	0.0606271	4.13295	C	-3.52
	AX-111614814	577.223	Adult	BLUE_AUDPC	0.0606271	4.13295	T	-3.52
	AX-110425123	577.5	Adult	BLUE_AUDPC	0.0606271	4.13295	G	-3.52
	AX-108753217	577.501	Adult	BLUE_AUDPC	0.0606271	4.13295	T	-3.52
	AX-108830398	577.505	Adult	16MY_AUDPC	0.0858502	4.64986	A	1.19
	AX-108830398	577.505	Adult	BLUE_AUDPC	0.0916528	5.03828	A	1.19
	AX-109033686	577.51	Adult	16MY_AUDPC	0.081768	4.34512	A	-5.85
	AX-109033686	577.51	Adult	BLUE_AUDPC	0.0787784	4.2766	A	-5.85
	AX-111481452	577.517	Adult	BLUE_AUDPC	0.0606271	4.13295	C	-3.52
	AX-111024620	577.728	Adult	BLUE_AUDPC	0.0606271	4.13295	G	-3.52
	AX-109408284	577.939	Adult	16MY_AUDPC	0.0808219	4.40752	A	1.2
	AX-109408284	577.939	Adult	BLUE_AUDPC	0.0788956	4.40992	A	1.2
	AX-111114018	577.94	Adult	16MY_AUDPC	0.0808219	4.40752	C	1.2
	AX-111114018	577.94	Adult	BLUE_AUDPC	0.0788956	4.40992	C	1.2
	AX-109917733	577.942	Adult	BLUE_AUDPC	0.0606271	4.13295	A	-3.52
	AX-108832227	577.962	Adult	16MY_AUDPC	0.0802107	4.35991	T	1.21
	AX-108832227	577.962	Adult	BLUE_AUDPC	0.0780766	4.34285	T	1.21
	AX-111667495	578.587	Adult	16MY_DS	0.0752613	4.05126	A	-56.3
QYrCL.sicau-5AL.1	AX-111070530	622.55	Adult	18CZ_IT	0.0639391	4.34552	T	0	New
	AX-109409794	622.554	Adult	18CZ_IT	0.105686	5.34123	A	-2.56
	AX-95168494	622.556	Adult	18CZ_IT	0.0812921	4.4947	T	-1.9
	AX-108874798	622.556	Adult	18CZ_IT	0.0656644	4.2922	C	0
QYrCL.sicau-5AL.2	AX-110925235	663.075	Adult	18CZ_AUDPC	0.0815789	4.1031	T	0.3	Ren et al., 2012
	AX-110925235	663.075	Adult	18CZ_DS	0.0843094	4.14336	T	0.3
	AX-109533142	666.353	Adult	16CZ_AUDPC	0.114377	4.95159	C	0.33
	AX-110906090	666.396	Adult	16CZ_AUDPC	0.10315	4.57129	A	-6.14
	AX-110444686	666.477	Adult	16CZ_AUDPC	0.0977647	4.41252	A	-5.8
	AX-110673818	671.189	Adult	BLUE_IT	0.0820254	4.43366	A	0.14
QYrCL.sicau-5AL.3	AX-89474079	680.864	Adult	16MY_AUDPC	0.135941	7.10639	A	-6.19	Lan et al., 2010
	AX-89474079	680.864	Adult	16MY_DS	0.109722	5.82276	A	-6.19
	AX-89474079	680.864	Adult	BLUE_AUDPC	0.112629	6.10796	A	-6.19
	AX-89474079	680.864	Adult	BLUE_DS	0.101354	5.50595	A	-6.19
	AX-111582891	680.88	Adult	16MY_AUDPC	0.101621	5.30503	T	-5.66
	AX-111582891	680.88	Adult	16MY_DS	0.0845483	4.54941	T	-5.66
	AX-111582891	680.88	Adult	18CZ_AUDPC	0.078488	4.22195	T	-5.66
	AX-111582891	680.88	Adult	BLUE_AUDPC	0.112912	5.9497	T	-5.66
	AX-111582891	680.88	Adult	BLUE_DS	0.0910435	4.90697	T	-5.66
QYrCL.sicau-5B	AX-110387113	545.943	Seedling	CYR34_IT	0.0754092	4.17445	T	2.51	Ye et al. 2019
	AX-109274529	548.353	Adult	17CZ_DS	0.0765955	4.10582	G	-28.78
	AX-109281359	551.409	Adult	BLUE_AUDPC	0.076835	4.03495	C	-0.54
	AX-110467586	551.414	Adult	16MY_AUDPC	0.0840297	4.42438	G	2.27
	AX-110467586	551.414	Adult	BLUE_AUDPC	0.110539	5.89189	G	2.27
	AX-110467586	551.414	Adult	BLUE_DS	0.0759265	4.10593	G	2.27
	AX-109914443	551.414	Adult	BLUE_AUDPC	0.0834286	4.12118	C	-3.52
	AX-108946861	551.495	Adult	BLUE_AUDPC	0.071753	4.02435	A	-4.01
	AX-110370952	551.507	Adult	BLUE_AUDPC	0.0668485	4.44587	A	-3.9
	AX-109584506	551.544	Adult	BLUE_AUDPC	0.0669608	4.49696	C	-3.71
QYrCL.sicau-6DL	AX-108822201	467.027	Adult	16MY_AUDPC	0.0751834	4.09473	G	0.84	Zegeye et al., 2014
	AX-110991388	467.042	Adult	17CZ_AUDPC	0.0811366	4.37998	A	0.08
	AX-110991388	467.042	Adult	17CZ_DS	0.0804053	4.34888	A	0.08
QYrCL.sicau-7AL	AX-110935797	693.581	Adult	17CZ_AUDPC	0.0791564	4.27824	C	-2.24	New
	AX-110935797	693.581	Adult	17CZ_DS	0.0788713	4.3383	C	-2.24
	AX-110935797	693.581	Adult	17CZ_IT	0.0736685	4.05799	C	-2.24
	AX-111548799	693.603	Adult	17CZ_AUDPC	0.0863083	4.36378	T	-2.55
	AX-111548799	693.603	Adult	17CZ_DS	0.08768	4.52655	T	-2.55
	AX-110399057	693.625	Adult	17CZ_AUDPC	0.0771319	4.1422	A	-0.67
	AX-110399057	693.625	Adult	17CZ_DS	0.0751293	4.09252	A	-0.67
	AX-110399057	693.625	Adult	17CZ_IT	0.073778	4.00674	A	-0.67
	AX-111482673	693.836	Adult	17CZ_DS	0.0767128	4.09141	C	-32.29
	AX-110994041	693.838	Adult	17CZ_DS	0.07626	4.01844	G	-17.18
	AX-111108248	693.84	Adult	17CZ_AUDPC	0.0878046	4.62275	C	-2.78
	AX-111108248	693.84	Adult	17CZ_DS	0.0895874	4.83561	C	-2.78
	AX-111108248	693.84	Adult	17CZ_IT	0.0844092	4.51454	C	-2.78
a DS, disease severity; AUDPC, area under the disease progress curve; IT, infection type; CZ, Chongzhou; MY, Mianyang; BLUE, best linear unbiased estimator was obtained across environments considering genotypes as a fixed effect in the model
b New, QTL detected in the present study were presumably new loci when compared with previouly reported Yr genes/QTL.

## Sheet: Table S6
Table S6. Distribution of significant associated marker alleles of disease severity (DS), infection type (IT) and the area under the disease progress curve (AUDPC) (P＜0.0001) in the Chinese wheat landrace panel
QTL	QYrCL.sicau-1AL	QYrCL.sicau-1BL	QYrCL.sicau-2AL	QYrCL.sicau-2DS	QYrCL.sicau-3AL	QYrCL.sicau-3BS.1	QYrCL.sicau-3BS.2	QYrCL.sicau-3BS.3	QYrCL.sicau-3B.4	QYrCL.sicau-3B.5	QYrCL.sicau-3BL.6	QYrCL.sicau-5AL.1	QYrCL.sicau-5AL.2	QYrCL.sicau-5AL.3	QYrCL.sicau-5BL	QYrCL.sicau-6DL	QYrCL.sicau-7AL	Resistance allele number	BLUE_DS	BLUE_IT	BLUE_AUDPC
Marker	AX-109862603	AX-111009273	AX-108886459	AX-110390887	AX-109477203	AX-108747357	AX-109818815	AX-109969055	AX-109532001	AX-111760388	AX-111667495	AX-109409794	AX-110673818	AX-89474079	AX-109584506	AX-110991388	AX-111108248
Favorable allelea	C/G	A/G	A/G	T/C	C/G	T/C	A/T	T/C	A/G	T/C	A/G	A/G	A/G	A/C	C/G	A/G	T/C
S151	S	S	R	R	R	R	*	R	R	R	R	S	S	R	R	S	R	11	49.5	7.4	4.2
S189	S	S	R	R	R	R	R	R	R	S	R	S	R	R	R	R	R	13	1.5	2.4	0.16
S172	S	S	R	R	S	R	*	R	R	*	R	R	R	R	R	R	R	12	5.5	3.4	0.5
S292	S	S	R	R	S	R	S	S	S	*	R	S	S	R	S	R	R	7	42.25	6.4	5.43
S246	S	*	R	R	R	R	*	R	R	*	*	S	R	R	R	*	R	10	19	4.2	1.21
S251	S	S	R	R	S	R	*	*	R	S	R	R	R	R	R	S	R	10	0	1.2	0
S262	S	S	R	R	S	R	R	R	R	S	R	S	R	R	R	S	S	10	31.5	6.6	2.06
S238	S	S	R	R	S	R	R	R	R	R	R	R	S	R	R	S	S	11	3.75	3.6	0.28
S249	S	R	*	S	*	*	S	R	R	S	R	S	S	S	R	S	S	5	73	8.6	6.71
S294	S	*	R	R	S	R	S	R	R	*	R	S	S	*	R	S	*	7	51.25	7	4.1
S164	S	*	*	R	S	R	*	S	R	S	R	S	R	R	R	S	R	8	36.25	7.4	3.46
S201	S	S	R	R	S	R	*	R	R	S	R	R	R	R	R	R	R	12	1	2.4	0.12
S154	S	S	R	R	S	R	R	S	R	S	R	S	S	R	R	S	S	8	10.5	5	0.77
S199	S	S	R	R	R	R	*	R	R	R	R	S	R	R	R	S	S	11	34.5	6.6	2.08
S186	S	S	R	R	R	R	*	R	R	R	R	S	R	R	R	S	S	11	62	7.8	4.12
S168	S	S	R	R	R	R	*	*	R	R	R	S	S	R	R	S	*	9	77	8.6	5.85
S253	S	S	*	R	R	R	*	R	R	R	R	S	S	R	R	S	S	9	37.25	6.2	2.3
S153	S	R	R	R	R	R	R	*	R	R	R	S	S	R	R	R	S	12	57.5	7.4	4.99
S132	S	S	R	R	R	R	*	R	R	R	R	S	R	R	R	S	R	12	11.25	3.6	0.75
S242	S	R	R	R	*	R	*	R	R	R	R	S	S	R	R	R	S	11	71	7.8	5.66
S167	S	S	R	R	S	S	R	S	S	S	R	S	R	R	S	R	S	7	23.75	6.6	3.41
S220	S	S	R	R	R	R	*	R	R	R	R	S	S	R	R	S	S	10	37.75	6.6	2.21
S212	S	S	*	R	R	R	*	*	R	R	R	S	S	R	R	S	R	9	48	7	3.27
S195	S	S	R	R	R	R	*	R	R	R	R	S	S	R	R	S	R	11	29	6.2	1.75
S226	S	S	R	R	R	R	*	R	R	R	R	S	S	R	R	S	R	11	38.67	7	3.47
S74	S	S	*	R	R	R	*	R	R	R	R	S	S	R	R	R	S	10	61	7.4	3.91
S83	S	S	R	R	R	R	*	S	R	R	R	R	S	R	R	S	S	10	78	8.2	4.72
S228	S	*	*	R	*	R	*	R	R	R	R	S	S	R	R	R	S	9	68	7.4	4.64
S265	S	S	*	R	S	S	S	S	R	R	R	S	S	R	S	R	R	7	75.75	8.2	8.99
S35	*	S	R	R	R	R	*	R	R	R	R	S	S	R	R	S	*	10	42.75	7	2.22
S145	S	S	R	R	R	R	*	R	R	R	R	R	S	R	R	S	S	11	48	6.6	3.13
S225	S	S	R	R	S	R	*	R	S	S	S	S	S	R	R	S	R	7	13.33	4	1.06
S219	S	S	*	R	*	R	R	S	R	*	*	S	S	R	R	S	R	7	72	8.2	4.93
S18	S	S	*	R	S	R	*	R	R	R	R	R	R	*	R	R	R	11	28.5	4.4	1.5
S146	S	S	R	R	R	R	*	R	R	R	R	S	*	R	R	S	R	11	50.75	7	2.78
S86	S	R	*	R	R	R	*	R	R	R	R	R	S	R	R	S	R	12	46.75	7.4	3.58
S171	S	S	*	*	R	R	*	R	R	R	R	S	S	R	R	S	*	8	61.7	8.2	6.62
S175	S	S	R	R	R	R	R	R	R	R	R	S	S	R	R	R	S	12	75	8.2	6.74
S236	S	S	R	R	R	R	R	R	R	S	R	S	S	R	S	R	R	11	7.25	4.4	0.59
S280	S	S	R	R	R	R	*	S	R	R	R	S	R	R	R	S	S	10	85.33	8.6	5.67
S183	*	S	R	R	R	R	*	R	R	R	R	S	S	R	R	S	R	11	7.25	4.4	0.74
S107	S	S	*	*	*	R	*	S	R	R	R	S	S	R	R	S	*	6	71.75	8.2	6.27
S75	*	S	*	*	S	R	*	S	R	R	R	S	S	R	R	R	R	8	59.75	8.2	6.91
S274	S	S	R	R	R	S	R	S	R	R	R	S	S	R	S	S	R	9	27	3.5	1.14
S185	S	S	S	R	*	S	R	S	R	R	R	R	S	R	S	R	R	9	67.5	8.2	5.72
S90	S	S	S	R	R	R	*	R	R	R	R	S	S	*	R	R	S	9	32.5	5	3.28
S54	*	R	R	*	S	*	*	R	R	R	R	S	S	R	R	S	S	8	57	8.2	6.42
S53	S	S	*	R	R	R	R	S	R	R	R	S	*	R	R	S	R	10	18.5	5.2	1.66
S188	S	S	R	R	R	R	*	R	R	R	R	S	S	R	R	R	S	11	40	7	1.95
S224	S	S	*	R	R	R	*	R	R	R	R	S	S	R	R	S	S	9	71	7.8	4.04
S98	S	S	*	*	R	R	*	R	R	R	R	*	R	R	R	S	R	10	76	8.6	4.91
S92	*	S	R	R	R	R	*	S	R	R	R	R	S	R	R	*	S	10	94	9	8.74
S259	S	S	R	R	R	R	*	R	R	R	R	S	S	R	R	S	R	11	90	9	7.91
S293	S	S	R	R	R	R	*	R	R	R	R	S	*	R	R	S	S	10	65.33	8.2	4.18
S229	S	R	R	R	R	R	*	S	R	R	R	S	S	R	R	S	S	10	80	8.6	7.97
S231	S	R	R	R	R	R	*	S	R	R	R	S	S	R	R	S	S	10	86	8.2	6.3
S211	S	R	R	R	R	R	*	S	R	R	R	S	S	R	R	S	S	10	80	8.6	8.27
S202	S	R	*	R	R	R	*	S	R	R	*	S	S	R	R	S	S	8	85	8.6	8.52
S227	S	R	R	R	R	R	*	S	R	R	R	S	S	R	R	S	S	10	85	8.6	6.85
S208	S	S	R	R	R	R	R	R	R	R	R	S	S	R	R	R	S	12	45	7	2.51
S203	S	S	R	R	R	R	R	R	R	R	R	S	S	R	R	R	S	12	54.5	6.6	4
S194	S	R	R	R	R	R	*	S	R	R	R	S	S	R	R	S	S	10	74	8.6	7.4
S210	S	S	R	R	R	R	*	R	R	R	R	S	S	R	R	S	S	10	45.75	7.4	2.99
S177	S	S	R	R	R	R	*	R	R	R	R	R	S	R	R	S	R	12	21.5	5.8	1.26
S197	S	S	R	R	R	R	*	R	R	R	R	S	S	R	R	S	S	10	53.75	7.4	3.65
S285	S	R	R	R	R	R	*	S	R	R	R	S	S	R	R	S	S	10	90	8.6	8.59
S216	S	R	*	R	R	R	*	S	R	R	*	S	S	R	R	S	S	8	90	8.6	8.86
S193	S	S	*	R	R	R	*	R	R	R	R	S	S	R	R	S	S	9	75	8.6	6.1
S20	S	S	S	*	R	R	*	R	R	R	R	S	R	R	R	R	S	10	9.5	3.4	0.78
S180	*	S	S	R	S	S	R	S	R	R	R	R	S	R	S	R	R	9	43.25	6.2	3.35
S100	R	R	*	*	S	R	*	*	S	S	R	R	S	R	R	*	S	7	76	7.8	5.76
S190	S	S	R	R	R	R	*	R	R	R	R	S	S	R	R	*	S	10	21	4.6	2.19
S7	S	S	S	R	S	R	R	R	R	R	R	S	S	R	R	R	S	10	5	3	0.5
S115	S	S	S	R	R	R	*	R	R	R	R	S	S	*	R	R	*	9	4.25	2.8	0.3
S5	S	S	S	R	R	R	*	*	R	R	R	S	S	R	R	R	R	10	30	4.4	1.49
S38	S	R	*	R	R	R	*	R	R	R	R	S	S	R	R	R	S	11	63	7.4	3.91
S12	S	S	R	R	R	R	R	*	R	R	R	S	S	*	S	R	R	10	31.75	6	2.72
S130	S	S	S	R	R	R	*	R	R	R	R	S	S	*	R	R	R	10	41	6.2	3.17
S214	S	R	R	R	R	R	S	S	R	R	R	S	S	R	R	R	R	12	57.33	7	3.81
S16	*	R	S	R	R	*	*	R	R	R	R	S	S	R	R	R	S	10	24.25	5.8	1.35
S48	*	S	S	R	R	R	*	R	R	R	R	S	S	R	R	R	S	10	20	4	1.83
S191	S	S	R	R	R	R	*	*	R	R	R	S	S	R	R	R	S	10	12.5	3.4	0.79
S22	S	S	*	R	R	R	*	R	R	R	R	S	R	R	R	R	S	11	6.75	3.6	0.54
S123	S	S	S	R	S	R	*	R	R	R	R	S	S	*	R	R	R	9	20	4.6	1.35
S97	S	S	R	S	R	S	S	R	R	R	R	S	S	R	R	*	S	8	69	7.4	5.96
S84	S	S	*	S	R	S	S	R	R	R	R	S	S	R	R	*	S	7	66.75	7.4	5.07
S4	S	S	*	R	R	R	R	S	R	R	R	S	S	R	R	R	S	10	19	4	0.93
S6	S	S	S	R	R	R	*	R	R	R	R	S	S	R	R	R	S	10	37.33	7.5	2.01
S128	S	S	R	R	R	R	R	R	R	R	R	S	S	R	R	R	*	12	14.25	5.4	1.33
S40	S	S	R	R	R	R	*	R	R	R	R	S	S	R	R	R	S	11	37.5	5.8	2.09
S64	S	S	*	R	R	R	*	R	R	R	R	S	*	R	R	R	S	10	6.75	3	0.42
S58	S	R	*	R	R	R	*	R	R	R	R	S	S	R	R	R	S	11	73	7.8	5.3
S234	S	R	R	R	R	R	*	R	R	R	R	S	S	R	R	R	R	13	8	5.8	0.7
S235	S	R	R	R	R	R	*	S	R	R	R	S	S	R	R	R	R	12	57.33	8.6	4.19
S142	S	S	R	R	R	R	*	R	R	R	R	S	S	R	R	R	S	11	21.5	6.2	1.8
S221	S	S	R	R	S	R	*	S	S	S	R	S	S	R	R	R	S	7	62	7.4	5.72
S230	S	S	R	R	R	R	*	R	R	R	R	R	S	R	R	S	R	12	34.33	7	2.5
S213	S	S	R	R	S	S	S	S	S	S	*	S	S	R	S	R	S	4	95	9	9.53
S273	S	S	R	S	S	R	S	S	S	S	R	S	S	R	S	R	S	5	63.33	8.2	5.51
S155	S	S	R	R	R	R	*	R	R	R	R	*	S	R	R	R	S	11	38.75	5.4	2.37
S161	S	S	R	R	R	R	R	R	R	R	R	S	S	R	R	R	S	12	63	7.8	4.74
S257	S	S	*	R	R	R	*	R	R	R	R	S	S	R	R	R	R	11	16.67	6.2	0.84
S173	S	S	R	R	S	R	*	R	R	R	R	R	R	R	R	R	*	12	14.5	3.4	1.09
S288	S	S	S	R	R	R	*	R	R	R	R	S	S	R	R	R	S	10	62.33	8.6	4.29
S207	S	S	R	R	R	R	*	*	R	R	R	S	R	R	R	R	R	12	40.33	7.8	3.14
S237	S	S	R	R	R	R	R	R	R	R	R	S	S	R	R	R	S	12	20	6.2	2.03
S182	S	S	R	R	R	R	*	R	R	R	R	S	S	R	R	R	R	12	51.25	7	4.15
S181	S	S	R	R	R	R	*	R	R	R	R	*	S	R	R	R	R	12	51.25	5	4.74
S184	S	S	R	R	R	R	R	S	S	S	R	S	S	R	R	R	S	9	8.75	3.6	0.72
S127	S	S	R	R	R	R	*	R	R	R	R	S	S	R	R	R	S	11	32.5	6.2	3
S192	S	S	R	R	R	R	S	S	R	R	R	S	S	R	R	R	S	10	43.5	7.8	2.34
S33	S	S	*	R	R	R	*	S	R	R	R	S	S	R	R	R	S	9	19.5	5.4	1.44
S272	S	S	R	R	R	R	*	R	R	R	R	S	R	R	R	R	R	13	32.67	5.8	1.86
S169	S	S	S	R	R	S	S	S	R	R	R	S	S	R	R	R	S	8	69	8.2	4.84
S256	S	R	R	S	S	R	S	S	S	S	R	S	S	R	R	R	S	7	11	4.2	0.99
S222	S	S	R	R	R	R	R	R	R	R	R	S	S	R	R	R	S	12	39.25	5.4	1.78
S209	S	S	R	R	R	R	*	R	R	R	R	S	S	R	R	S	R	11	44.67	8.2	3.26
S165	S	S	S	R	S	R	R	S	R	R	R	S	S	*	R	R	R	9	12.5	5.4	0.93
S254	S	S	R	R	R	R	*	S	R	R	R	R	S	R	R	S	R	11	0	1.4	0
S152	R	S	S	R	*	R	*	R	R	R	R	R	S	R	R	R	S	11	10.5	3.8	0.85
S65	R	S	*	R	R	R	*	S	R	R	R	S	S	R	R	S	*	9	34.25	6	2.84
S143	S	S	S	R	R	R	R	R	R	R	R	S	S	R	R	S	*	10	21	4.6	1.51
S206	S	S	R	R	S	S	R	S	S	S	R	S	S	R	S	R	R	7	41	6.6	3.01
S50	S	S	*	R	R	R	*	S	R	R	R	S	R	R	R	R	R	11	23.25	6.2	1.68
S52	S	S	R	R	R	R	*	S	R	R	R	S	R	R	R	R	R	12	14	5.8	1.45
S1	S	S	R	R	R	R	*	R	R	R	R	S	S	*	R	R	S	10	9	4.2	0.58
S71	S	S	S	R	R	R	*	R	R	R	R	S	S	R	R	R	S	10	31.75	6.2	1.66
S34	S	S	R	S	R	R	*	S	R	R	R	S	S	R	R	R	S	9	6.5	3.4	0.63
S112	S	S	S	R	R	R	R	S	R	R	R	R	S	R	R	S	R	11	4.5	2	0.38
S23	S	S	*	*	S	R	*	R	R	R	R	S	*	R	R	R	S	8	21.75	4.2	1.56
S8	S	S	S	R	R	R	R	*	R	R	R	S	S	R	R	R	S	10	23	5.8	1.76
S73	S	S	S	*	R	R	R	R	R	R	R	S	S	*	R	R	S	9	24	5.8	1.34
S233	S	S	R	R	S	S	R	S	R	R	R	S	S	R	S	R	R	9	51.75	7.4	3.11
S44	S	S	S	R	R	R	*	*	R	R	R	S	*	R	R	R	S	9	24	6.6	1.84
S37	S	R	*	R	*	R	R	R	R	R	R	S	S	R	R	R	S	11	21.5	6.6	1.61
S119	S	S	S	R	*	R	*	S	R	R	R	S	S	*	R	R	S	7	29.25	6.2	3.05
S218	S	S	R	R	S	S	R	S	S	S	R	S	S	R	S	R	R	7	50	8.2	2.93
S103	S	S	R	R	R	R	*	S	R	R	R	S	S	R	R	R	S	10	40	7.67	2.73
S55	S	S	R	R	R	R	*	R	R	R	R	S	S	*	R	S	*	9	12.75	3.4	0.92
S59	S	S	S	R	R	R	*	*	R	R	R	S	S	R	R	R	S	9	26.25	6.6	1.41
S80	S	S	S	R	R	R	*	R	R	R	R	S	S	R	R	R	*	10	20.25	6.6	1.1
S46	S	S	S	R	R	R	R	S	R	R	R	S	S	R	R	R	S	10	54	7.8	3.41
S217	S	S	S	R	S	S	R	S	S	S	*	S	S	S	S	R	S	3	93	9	7.79
S9	S	S	R	R	R	R	S	R	R	R	R	S	S	R	S	R	R	11	21.75	5.4	2.49
S3	S	S	S	R	R	R	*	*	R	R	R	S	*	*	R	R	R	9	17.25	4	0.99
S11	S	S	S	R	R	R	*	R	R	R	R	S	R	R	R	R	R	12	10.5	2.8	0.52
S121	S	S	R	R	R	R	*	R	R	R	R	*	R	R	R	R	S	12	10.25	5	1.08
S120	S	S	R	R	R	R	*	S	R	R	R	S	S	R	R	R	S	10	75	8.2	6.62
S81	S	S	R	R	R	R	*	R	R	R	R	S	S	R	R	R	S	11	48.5	7.4	4.46
S114	S	S	S	R	R	R	R	S	R	R	R	S	S	R	R	R	S	10	8.5	5.4	0.7
S94	S	S	*	R	R	R	*	R	R	R	R	S	S	R	R	R	S	10	36.25	5.8	2.43
S139	S	S	*	R	R	R	*	S	R	R	R	S	R	R	R	R	S	10	54.5	7.4	4.9
S77	S	S	*	R	R	R	*	S	R	R	R	S	S	R	R	R	S	9	45	8.33	4.43
S95	S	S	R	R	R	R	*	*	R	R	R	S	S	R	R	R	R	11	38	7	2.23
S105	S	S	R	R	R	R	*	S	R	R	R	S	S	R	R	R	S	10	52.5	8.2	3.98
S25	S	S	S	R	R	R	*	R	R	R	R	S	S	R	R	R	S	10	21	6.2	1.14
S93	S	S	S	*	R	R	S	S	R	R	R	S	R	R	R	S	S	8	29.75	4.6	1.49
S32	S	S	S	R	R	R	*	*	R	R	R	S	S	R	R	R	S	9	13.25	5.4	0.87
S76	S	S	S	*	R	R	*	R	R	R	R	S	*	R	R	S	S	8	23.33	5.5	1.58
S110	S	S	R	R	R	R	*	R	R	R	R	S	S	R	R	R	S	11	24.5	5.2	2.45
S27	S	S	S	R	R	R	*	R	R	R	R	S	S	R	R	R	S	10	10	6.5	1.42
S200	S	S	S	R	R	R	*	*	R	R	R	*	S	R	R	R	R	10	24.33	5.5	1.91
S41	S	S	S	R	R	R	*	*	R	R	R	S	S	R	R	R	S	9	11.75	4.6	0.67
S56	S	S	R	R	S	R	*	S	R	R	R	S	S	R	R	R	S	9	42.25	6.6	3.53
S29	S	S	S	R	R	R	*	R	R	R	R	S	S	R	R	R	S	10	13.75	5	0.95
S49	S	S	*	*	R	R	*	R	R	R	R	S	S	R	R	R	S	9	13	5	0.91
S96	S	S	S	R	S	R	*	R	R	R	R	*	S	R	R	R	*	9	1.25	2.2	0.06
S62	S	S	*	R	R	R	*	R	R	R	R	R	R	R	R	R	S	12	6.25	3.4	0.68
S135	S	R	R	R	R	R	*	R	R	R	R	S	S	R	R	R	*	12	25.5	6.6	2.3
S79	S	S	*	R	R	R	*	S	R	R	R	S	S	R	R	R	S	9	60.5	8.2	4.45
S113	S	S	S	*	R	R	*	S	R	R	R	*	R	R	R	S	R	9	24.5	5.4	1.91
S122	S	S	R	R	R	R	*	S	R	R	R	S	S	R	R	R	*	10	68	8.2	6
S57	S	S	*	R	R	R	S	*	R	R	R	S	S	R	R	R	S	9	83	8.2	7.41
S31	S	S	*	R	R	R	S	R	R	R	R	*	S	R	R	R	S	10	36	6.6	2.76
S26	*	S	S	*	*	R	*	*	R	R	R	R	S	R	R	*	S	7	63	8.2	4.77
S42	S	R	R	R	R	*	*	*	R	R	R	S	R	R	R	S	S	10	27.5	6.2	2.57
S150	S	S	R	R	R	R	*	S	R	R	R	S	S	R	R	R	R	11	46.25	7.8	4.19
S60	S	S	*	R	R	R	*	S	R	R	R	S	R	R	R	*	R	10	14	5.4	1.02
S36	S	S	*	S	R	R	*	S	R	R	R	S	S	R	R	R	R	9	66	8.2	6.49
S28	S	R	*	R	R	R	*	*	R	R	R	S	R	R	R	*	S	10	12	3.6	0.93
S99	S	S	S	R	R	R	*	R	R	R	R	S	R	R	R	R	*	11	17.25	6.2	1.76
S13	S	S	*	*	*	R	*	*	R	R	R	S	R	R	R	R	*	8	84	8.6	7.75
S91	S	S	S	*	R	R	*	S	R	R	R	*	S	*	R	R	R	8	25.25	6.2	1.36
S125	S	S	S	R	R	R	*	S	S	S	R	S	S	R	S	R	S	6	41.5	7.4	3.69
S21	S	S	R	R	R	S	R	R	R	R	R	S	S	R	R	R	R	12	22.25	6.2	1.48
S244	S	S	R	R	R	S	S	S	S	S	R	S	S	R	S	R	S	6	54.5	7.4	5.09
S45	S	S	S	*	R	R	*	R	R	R	R	S	S	R	R	R	R	10	4.75	3.8	0.39
S63	*	S	S	*	S	R	*	R	R	R	R	S	S	*	R	R	S	7	7.75	4.4	0.92
S39	S	S	S	*	R	R	*	*	R	R	R	S	R	R	R	R	R	10	16.5	3.8	1.08
S66	S	S	R	S	S	S	*	R	S	*	R	R	R	R	R	S	S	7	3.75	2.6	0.57
S82	R	S	S	S	R	R	R	R	R	R	R	R	S	R	R	S	R	12	5.5	3.8	1.05
S10	S	S	S	S	S	R	R	R	R	R	R	R	S	R	R	R	*	10	30.25	6.6	2.23
S137	S	S	S	S	S	R	R	R	R	R	R	S	S	R	R	R	S	9	40.75	7	2.5
S19	R	S	S	S	*	R	R	*	R	R	R	R	S	R	R	S	S	9	3.25	3.2	0.49
S88	R	S	S	R	S	R	R	R	R	R	R	R	S	R	R	R	S	12	7.75	4.6	0.79
S141	*	S	S	*	R	R	*	*	R	R	R	R	*	R	R	R	R	10	5.25	3	0.29
S69	R	S	*	R	S	R	R	R	R	R	R	R	S	*	R	R	*	11	13.25	4.6	0.98
S87	S	S	S	S	R	R	*	*	R	R	R	R	S	R	R	S	*	8	29	6.6	2.47
S140	R	S	S	R	R	*	R	R	R	R	R	R	S	S	R	R	R	12	48	7.8	5.02
S260	S	S	R	S	S	S	S	S	S	S	R	S	R	S	S	R	R	5	83	8.6	11.24
S14	S	S	R	S	*	R	*	S	R	R	R	R	R	R	R	R	R	11	3.25	3.6	0.36
S104	R	S	S	R	R	R	R	S	R	R	R	R	R	R	R	S	R	13	2.5	2.6	0.27
S147	R	S	S	R	R	R	R	R	R	R	R	R	S	R	R	S	R	13	4	4	0.53
S61	S	S	S	S	S	R	R	R	R	R	R	R	S	*	R	R	R	10	4.75	3.8	0.65
S133	S	S	S	*	S	R	R	R	R	R	R	R	S	*	R	R	S	9	6.25	3.8	0.62
S67	R	S	S	R	R	R	R	R	R	R	R	R	S	R	R	R	R	14	1.25	2	0.08
S275	S	S	R	R	S	R	R	R	R	R	R	R	S	R	S	R	R	12	66	7	4.58
S149	R	S	S	S	*	R	R	R	R	R	R	S	S	R	R	S	S	9	18.75	5.8	1.45
S17	*	S	*	R	R	R	*	R	R	R	R	S	S	R	R	R	S	10	24.75	6.6	2.43
S134	R	S	S	R	R	R	R	R	R	R	R	R	S	R	R	R	S	13	7	3.2	0.73
S51	S	S	R	S	R	R	R	R	R	R	R	S	R	R	R	R	R	13	23.75	6.6	1.75
S30	S	S	S	R	R	R	*	*	R	R	R	S	*	R	R	R	S	9	27	5.8	1.58
S118	S	S	S	S	R	R	R	R	R	R	R	R	S	R	R	R	S	11	10.75	5	0.91
S269	S	R	*	R	S	R	R	*	S	*	R	R	*	R	R	S	R	9	13.67	5.8	0.75
S126	S	R	R	R	R	R	R	R	S	*	R	R	S	R	R	S	R	12	1.25	2.4	0.05
S85	R	S	R	R	S	R	R	*	S	R	R	R	S	R	R	S	S	10	1.25	2	0.08
S70	S	S	*	R	R	R	*	R	R	R	R	S	S	R	R	R	S	10	36.25	6.2	2
S158	S	S	R	S	S	R	*	R	S	*	R	R	*	R	R	S	R	8	7.33	4.6	0.45
S159	S	S	R	S	*	S	*	R	S	S	R	R	R	R	R	S	S	7	3.25	2.8	0.26
S117	S	S	*	R	S	S	R	S	S	*	R	S	R	R	S	R	R	7	37.75	5.8	3.83
S89	S	S	R	S	S	R	*	S	R	R	R	S	R	R	R	R	S	9	78	9	7.33
S78	S	S	S	R	*	R	R	S	R	R	R	S	S	R	R	R	S	9	74	8.2	8.03
S144	S	R	R	S	*	R	*	S	R	R	R	S	S	R	R	R	S	9	73.25	9	7.26
S106	S	S	*	*	R	R	*	S	R	R	R	*	S	R	R	*	S	7	88.75	8.6	10.58
S47	S	S	S	R	R	R	*	R	R	R	R	S	S	R	R	R	S	10	77	8.6	7.77
S72	S	S	S	R	*	R	R	*	R	R	R	S	S	R	R	R	S	9	67	8.2	5.75
S68	S	S	*	R	R	R	*	R	R	R	R	S	*	R	R	R	S	10	34.25	6.2	2.78
S101	S	R	S	R	R	R	*	S	R	R	R	S	S	R	R	*	S	9	90	8.2	10.07
S138	S	S	S	S	R	R	R	R	R	R	R	R	S	R	R	R	S	11	53	7	4.98
S2	S	R	R	R	R	R	*	S	R	R	R	S	S	R	R	R	S	11	73	8.2	8.3
S136	S	S	R	R	R	R	S	S	R	R	R	S	R	R	R	R	R	12	50	7	3.72
S287	S	S	*	R	R	R	*	*	R	R	R	R	S	R	R	S	R	10	16.33	4.8	0.83
S248	S	R	R	R	S	S	S	S	R	S	R	S	S	R	R	R	S	8	13.67	6.2	1.13
S204	S	S	*	S	R	R	*	R	R	R	R	R	S	R	R	S	R	10	52.75	5.8	3.52
S215	S	S	R	R	S	R	*	R	R	S	R	S	R	R	S	R	R	10	28.75	5.8	2.1
S240	S	S	R	R	*	R	R	R	R	R	R	*	S	R	R	S	R	11	15.75	3.6	1
S250	S	S	*	R	S	S	*	S	R	S	R	S	S	S	S	R	R	5	89	8.2	9.59
S102	R	S	*	*	S	R	*	R	R	R	R	R	S	R	R	S	R	10	9	3.4	0.78
S290	S	R	R	R	S	R	*	R	S	*	R	R	S	R	R	R	R	11	0	3.8	0.05
S258	S	S	R	R	S	R	*	R	S	*	R	R	R	R	R	S	R	10	11.25	4.6	0.94
S179	*	*	R	R	S	S	*	R	*	S	R	R	S	R	R	S	S	7	88	8.2	9.27
S270	S	R	R	R	S	R	*	R	S	S	R	R	S	R	R	S	S	9	65.33	7.8	4.24
S247	S	R	R	R	S	S	*	S	S	S	S	S	R	S	R	S	S	5	89	9	6.72
S277	S	R	*	R	S	R	*	*	S	S	S	R	S	S	R	R	S	6	71	8.2	6.03
S255	S	S	R	R	S	R	*	*	S	S	S	S	S	R	R	S	R	6	53	7	3.33
S284	S	R	R	R	S	S	R	R	S	*	R	S	S	S	R	S	S	7	41.33	8.2	2.85
S295	S	*	R	R	S	S	*	R	*	*	R	S	S	R	R	S	S	6	53.33	8.2	4.64
S263	S	R	R	R	S	S	*	R	S	*	R	R	S	R	R	S	R	9	16	7	1.63
S271	S	R	R	R	S	R	*	R	S	S	R	R	S	R	R	S	R	10	48.25	6.6	3.71
S289	S	R	*	R	S	S	*	R	S	*	R	S	S	R	R	S	S	6	42	8.2	2.92
S296	S	R	R	R	S	R	R	R	S	*	R	R	R	R	R	S	R	12	22.33	7	1.61
S282	S	*	R	R	S	S	*	R	*	S	S	S	S	S	S	S	S	3	90.67	8.6	7.26
S108	S	S	R	R	R	S	R	S	S	*	R	S	R	R	S	S	R	8	9.25	4.2	0.73
S276	S	*	R	R	S	S	R	R	*	S	R	S	S	R	R	S	S	7	65.33	7.8	6.84
S268	S	S	R	R	S	S	*	R	*	S	S	S	S	S	S	S	S	3	92.4	8.6	10.97
S279	S	R	R	*	S	S	S	S	S	S	R	S	S	R	S	*	S	4	82.67	8.6	8.13
S291	S	R	R	R	S	R	*	R	S	*	*	R	S	R	R	S	R	9	31	5.4	1.65
S131	S	S	R	R	R	S	R	S	S	S	R	S	R	R	S	R	R	9	42.25	6.6	4.84
S278	S	S	R	R	S	S	*	R	S	*	*	S	S	S	S	S	S	3	62	8.2	3.79
S283	S	S	*	R	R	R	R	*	R	R	*	S	S	R	R	S	R	9	51.75	7	5.48
S286	S	*	R	R	S	S	*	R	*	S	S	S	S	S	S	S	S	3	100	9	13.16
S241	S	S	R	R	S	S	*	R	S	S	S	S	S	S	S	S	S	3	92	8.6	10.33
S281	*	*	*	R	S	S	*	R	*	S	S	S	S	S	S	S	S	2	100	9	12.99
S264	S	R	R	R	S	S	R	R	S	S	R	R	S	R	R	S	S	9	0	7	0
S239	S	S	R	R	S	R	R	R	S	S	S	*	S	R	R	R	R	9	55.33	7.8	4.39
S232	S	R	*	R	S	S	*	S	S	*	R	S	S	R	R	S	S	5	32.67	7	1.53
S24	S	S	S	R	R	*	R	R	R	R	R	R	*	R	R	R	S	11	29.75	5.8	2.15
S261	S	R	R	R	S	S	*	R	S	S	S	S	S	S	S	S	S	4	92	8.6	9.57
S297	S	S	R	R	R	R	*	R	S	*	R	S	S	R	R	S	S	8	19.75	3.6	0.95
S266	S	S	R	R	S	S	*	R	S	*	S	S	S	S	S	S	S	3	67	7.8	7.53
S245	S	S	R	R	S	S	*	*	S	S	S	S	R	R	S	R	S	5	88	8.6	7.82
a Underline alleles are the favorable alleles with lower effect values.
* missing data

## Sheet: Table S7
Table S7. KASP marker result of 188 wheat landraces and 94 Sichuan wheat cultivars for the stable and new stripe rust resistance QTL
Group	Name	660K_SNP_NO.	KASP-AX-109477203	KASP-AX-108747357	KASP-AX-109409794	KASP-AX-95168494	KASP-AX-111108248
Landrace	Zhuganqing	S18	S	R	R	R	R
	Baixianmang	S86	R	R	R	R	R
	Gouweibabaimai	S254	R	R	R	R	H
	Yejihong	S230	R	R	R	R	R
	Honghulubaimai	S177	H	R	S	S	S
	Liangganbai	S112	H	R	S	R	H
	Dakoumai	S180	R	R	S	S	S
	Xiaohongmai	S185	S	S	R	R	R
	Xiaobaisui	S172	S	*	R	R	*
	Hongmangxiaomai	S173	S	R	R	R	S
	Dabaimang	S83	R	R	R	R	S
	Xiaobaimang	S92	R	R	S	*	S
	Putaomai	S62	R	R	R	R	H
	Puningxiaomai	S138	R	R	S	S	H
	Xianjumai	S26	R	R	R	R	H
	Cantiaomai	S100	S	R	R	R	*
	Yu'Ermai	S152	S	R	H	H	H
	Xiaozhihongmai	S145	H	R	R	R	S
	Xiaoyuhua	S200	H	H	H	R	H
	Datianquxiaomai	S106	R	H	H	H	H
	Baixu	S113	R	R	S	S	H
	Tiezhuantou	S31	S	H	H	H	H
	Cantiaomai	S53	R	R	S	S	R
	Xiaoqingmang	S132	R	R	S	S	R
	Baimanghong	S146	R	R	S	S	R
	Zijingbai	S212	R	R	S	S	R
	Daqitou	S226	R	S	S	S	H
	Mangmai	S189	R	R	S	S	R
	Baitutou	S182	R	R	S	H	R
	Baitiaoyu	S5	R	R	S	S	R
	Tutoumai	S12	R	R	S	S	R
	Youzimai	S259	R	R	S	H	R
	Laochushanbao	S130	R	*	S	S	R
	Baitumai	S234	R	R	H	S	H
	Piaoxiao	S209	R	R	S	S	H
	Hongduomai	S235	R	R	S	S	*
	Baishamai	S207	R	R	S	S	R
	Hongheshang	S272	R	R	S	S	R
	Bo’Erqing	S257	R	R	S	S	R
	Baizhaoyu	S95	R	R	S	S	H
	Hongtoumai	S150	R	R	H	S	H
	Qiyanghongke	S9	R	R	S	S	H
	Baikeheshangmai	S11	R	H	S	S	H
	Huxumai	S50	R	R	S	S	H
	Wugongmai	S52	R	R	S	S	H
	Wugongmai	S36	R	R	S	S	H
	Xiyangmai	S60	R	R	*	S	H
	Guangtoumai	S136	R	R	H	S	H
	Dabaimai	S225	R	S	S	S	S
	Erguangtou	S195	S	H	S	R	H
	Xiaobaipi	S246	S	S	S	R	*
	Laobaitiaozi	S75	S	H	S	S	H
	Daqimai	S165	S	R	S	S	R
	Qumangmai	S123	S	R	S	S	R
	Siqiangxiaomai	S183	H	R	S	S	R
	Heshangmai	S3	H	H	H	H	H
	Xiaomangmai	S219	H	*	S	R	H
	Changmangbaike	S236	R	R	S	S	R
	Lingbao925	S214	R	R	S	S	R
	Deguolan	S206	S	S	S	S	R
	Yangmai	S218	S	S	H	S	R
	Yangmai	S274	H	S	S	R	R
	Baimai	S233	H	R	H	*	H
	Molengmai	S117	H	S	S	S	H
	Caoxiepian	S21	*	S	S	S	H
	Yupi	S260	R	*	*	S	H
	Xiaohongmang	S265	S	S	S	*	R
	Erdaomei	S292	S	R	S	S	R
	Zhuantoubaike	S128	R	R	S	S	S
	Bailanmai	S65	R	R	S	H	R
	Pushanbamai	S115	R	R	S	S	H
	Zimai	S80	R	R	S	S	H
	Baikeguangtou	S122	R	R	H	S	H
	Quanmangxiaomai	S55	R	R	S	S	H
	Youmangshangeda	S171	S	H	H	R	H
	Baiwugongcao	S143	H	R	S	S	S
	Zaoxiaomai	S99	H	H	H	R	H
	Xinjinyoumang	S35	*	R	*	*	*
	Tumai	S168	R	R	S	S	S
	Baijiaomai	S135	R	R	S	S	H
	Nv'Erhong	S107	R	R	*	S	S
	Huangshuibai	S13	*	*	*	*	*
	Shanyangxue	S90	R	R	*	S	S
	Baiqimai	S153	R	R	S	S	S
	Baixiaomai	S199	R	R	S	S	S
	Hongmangbai	S188	R	R	S	S	S
	Baike	S220	R	R	S	S	S
	Baihulutou	S224	R	R	H	S	S
	Henanbai	S253	R	R	S	S	S
	Shihuiyaohuomai	S280	R	R	S	*	S
	Baihuomai	S6	R	R	S	S	S
	Hongmai	S40	R	R	S	S	S
	Dahongmang	S197	R	R	S	S	S
	Hongmanghongmai	S127	R	R	S	S	S
	Yulincao	S142	R	R	S	S	H
	Baigedatou	S20	R	R	S	*	S
	Xiaolihong	S64	R	R	S	S	S
	Mazhatoumai	S184	R	R	H	S	*
	Dalihong	S48	R	R	H	*	S
	Benmai	S22	R	R	S	S	S
	Dabaimai	S231	R	R	S	S	S
	Hongmangbai	S208	R	R	S	S	S
	Baimangmai	S203	R	R	S	S	S
	Baikebai	S285	R	R	S	S	S
	Zihuatou	S191	R	R	S	S	S
	Xiaozihong	S4	R	R	S	S	S
	Gongxianmai	S229	R	R	H	S	S
	Dabailing	S211	R	R	H	S	S
	Baihulutou	S216	R	R	S	S	S
	Xiaozibai	S190	R	R	S	S	S
	Wuhuatou	S38	R	R	S	*	S
	Banmangmai	S161	R	R	H	S	S
	Xiaobiansui	S237	R	R	S	S	S
	Baikangyangmai	S33	R	R	S	S	S
	Liulengmai	S227	R	R	H	S	H
	Guchengxiaomai	S194	R	R	H	S	H
	Baikumai	S192	R	R	H	S	H
	Xiaomaimang	S293	R	R	S	S	H
	Xiaogongxian	S288	R	R	S	S	S
	Huaqixiaomai	S25	R	R	S	S	H
	Dujiaqiaoxiaomai	S79	R	R	S	S	*
	Shunshuihong	S27	R	R	S	S	H
	Qingmangzi	S105	R	R	S	S	S
	Baimangzi	S32	R	R	S	S	S
	Wugongbian	S71	R	*	S	S	S
	Zhenjiang3-96	S29	R	R	S	S	H
	Guangtoumai	S49	R	R	S	S	H
	Tiezimai	S103	R	R	S	S	H
	Xishuibagutao	S59	R	R	S	S	H
	Wugongmai	S46	R	R	S	S	H
	Guangdezao	S94	R	R	S	S	H
	Baiyuhua	S41	R	R	S	S	H
	Huangfangzhu	S120	R	R	S	S	H
	Baisuihong	S110	R	R	S	S	H
	Jiangxizao	S1	R	R	S	H	H
	Huoshaotian	S114	R	R	S	S	H
	Changshamai	S73	R	R	S	S	H
	Hongkewugong	S57	R	R	H	H	H
	Huomai	S8	R	R	S	S	H
	Tiegengqing	S28	R	R	S	S	H
	Qingyuanxiaomai	S47	R	R	R	R	H
	Baikexiaomai	S68	R	R	S	S	H
	Zaoxiaomai	S101	R	R	H	S	H
	Baishanmai	S175	S	S	H	R	*
	Daoshuibai	S77	S	H	H	S	H
	Caoxieban	S119	S	R	S	S	H
	Baipibai	S242	S	R	H	H	S
	Xiaoganmai	S37	S	R	S	S	H
	Youmai	S144	S	R	H	H	H
	Heshangmai	S78	S	R	H	S	H
	Huoshaomai	S72	S	R	S	S	H
	Baimangmai	S186	H	R	H	R	H
	Tutoubai	S74	H	R	S	R	*
	Baimangyouzi	S193	H	R	S	S	S
	Xiaobaipi	S202	H	R	S	H	S
	Xiaohongmang	S58	H	R	S	S	S
	Zhuganqing	S44	H	R	S	S	H
	Yejihong	S81	H	R	*	R	H
	Xiaobaimai	S34	H	H	H	R	H
	Dahongpi	S76	H	R	H	R	H
	Chunqiumaizi	S228	H	R	S	S	R
	Shidaosankemang	S256	H	R	S	S	H
	Kumai	S7	H	R	S	S	H
	Nanjinghuang	S56	H	R	H	S	H
	Hongmangcao	S23	H	R	H	S	H
	Baikeyoumang	S89	H	R	S	S	H
	Luopangtou	S139	*	*	*	*	*
	Mangkuazi	S93	*	*	*	*	*
	Zhangmuxiaomai	S2	*	*	*	*	*
	Gaochan1Hao	S210	*	R	S	S	H
	Xiaohongmangliangmai	S222	*	R	S	S	H
	Youmangcao	S16	R	R	S	H	S
	Baijiantiao	S54	S	R	S	*	S
	Baisuizi	S221	S	R	S	S	S
	Qingtianmai	S42	*	*	*	S	H
	Yerenmao	S84	R	S	S	*	S
	Wugongxu	S217	H	*	S	S	R
	Qimai	S273	S	R	S	S	S
	Baiheshangtou	S97	R	R	S	S	S
	Yejiling	S169	R	S	S	S	S
	Baimai39F	S167	S	S	S	H	S
	Louguding	S213	S	S	*	S	S
	Huimai	S244	*	R	*	*	*
	Daqingmang	S98	R	R	S	S	R
	Banjiemangdabai	S181	S	S	S	S	R
	Pushanba	S96	S	R	S	S	H
	Jinbaoyu	S155	R	R	H	R	H
	Jianzituan	S121	R	R	S	S	H
Cultivar	Chuanchongzu125	C417	S	*	S	S	H
	chuanfu5	C420	R	S	S	S	R
	chuanmai104	C423	S	S	S	S	S
	chuanmai28	C429	R	*	S	H	R
	chuanmai29	C432	R	S	S	S	S
	chuanmai32	C438	S	*	S	*	S
	chuanmai41	C459	S	S	S	H	S
	chuanmai42	C462	S	H	S	S	H
	chuanmai43	C465	S	*	S	S	S
	chuanmai44	C468	S	H	S	S	R
	chuanmai45	C471	S	H	*	S	R
	chuanmai47	C477	S	H	S	S	R
	chuanmai48	C480	S	S	S	*	H
	chuanmai51	C489	S	S	S	S	R
	chuanmai53	C495	H	H	H	R	R
	chuanmai58	C498	S	S	S	S	S
	chuanmai62	C504	S	S	S	H	R
	chuanmai63	C507	S	S	S	S	R
	chuanmai64	C510	S	S	S	S	R
	chuanmai65	C513	S	S	S	S	S
	chuanmai80	C522	S	H	S	S	S
	chuanmai91	C528	S	H	S	S	S
	chuannong11	C531	S	H	S	S	S
	chuannong16	C537	S	H	*	H	R
	chuannong17	C540	S	S	S	H	H
	chuannong18	C543	S	S	S	H	R
	chuannong19	C546	R	S	S	S	S
	chuannong21	C549	S	S	S	H	H
	chuannong24	C558	S	S	S	*	R
	chuannong25	C561	S	S	S	S	R
	chuannong26	C564	S	H	R	H	*
	chuannong7	C570	S	H	S	H	R
	liangmai4	C582	H	H	R	H	R
	shumai375	C585	R	R	S	S	R
	shumai482	C588	S	H	H	S	S
	shumai51	C591	S	S	S	S	S
	chuanyu14	C597	S	S	S	H	*
	chuanyu18	C603	H	H	R	H	S
	chuanyu19	C606	S	H	H	R	S
	chuanyu20	C609	S	S	S	H	R
	chuanyu21	C612	H	H	H	H	S
	kechengmai1	C621	S	S	S	*	R
	zhongkemai138	C627	S	S	S	H	R
	mianmai1403	C633	S	S	S	H	R
	mianmai1618	C636	S	H	*	R	S
	mianmai185	C639	S	*	S	H	*
	mianmai37	C645	H	H	R	S	S
	mianmai39	C651	S	S	S	S	R
	mianmai40	C654	S	S	S	*	R
	mianmai41	C657	S	S	S	S	S
	mianmai42	C660	S	H	H	R	S
	mianmai43	C663	S	S	S	S	R
	mianmai45	C666	S	S	S	H	R
	mianmai46	C669	S	S	S	S	R
	mianyang26	C681	S	S	S	H	R
	mianyang27	C684	S	H	S	H	S
	mianyang28	C687	S	S	S	S	R
	mianyang29	C690	R	S	S	S	R
	mianyang30	C693	S	H	S	H	S
	changmai26	C705	S	H	S	S	H
	xichang18	C711	S	*	S	S	R
	xichang19	C714	H	H	S	R	*
	xifu14	C723	R	H	R	R	R
	xikemai1	C726	S	S	S	S	R
	xikemai2	C729	*	H	H	*	S
	xikemai3	C732	S	S	S	S	R
	xikemai4	C735	S	*	S	S	H
	xikemai5	C738	S	S	S	S	S
	xikemai6	C741	H	H	R	H	H
	xikemai7	C744	H	H	*	S	H
	xikemai9	C750	S	H	H	S	R
	nanmai302	C765	R	*	S	H	R
	nanmai618	C768	S	S	S	*	S
	rongchunnanmai1	C771	S	S	S	S	S
	nei3416	C777	R	S	S	*	R
	neimai11	C780	S	S	S	H	S
	neimai8	C783	S	S	S	S	S
	neimai9	C786	S	S	S	S	R
	panmai6	C789	S	S	S	S	S
	panmai7	C792	S	S	S	S	R
	rongmai757	C795	S	S	S	S	R
	rongmai4	C801	H	H	S	S	R
	xingmai2	C804	S	H	S	S	S
	yimai9	C807	*	H	H	S	S
	zimai1	C813	S	H	R	H	R
	Y11-1741	C828	S	S	S	S	R
	xianmai99	C837	S	S	S	H	*
	guohaomai15	C843	S	S	S	H	S
	jinkemai33	C846	S	S	S	H	S
	chuanmai54	C921	S	S	S	H	S
	chuanmai55	C924	S	H	S	S	R
	chuanmai60	C930	H	H	R	S	*
	chuanyu27	C936	S	S	*	S	R
	chuanyu29	C939	S	H	S	*	R
* missing data
